# Supplementary material for: Feasibility and acceptability of an electronic immunization registry in urban Bangladesh
Source: PLoS One. 2026 Jul 2;21(7):e0352972. doi: 10.1371/journal.pone.0352972 (PMC13327150; doi:10.1371/journal.pone.0352972)
Supplement: S1 Dataset — (XLSX) [file pone.0352972.s001.xlsx]

## Sheet: caregiver_data
respondent_type	respondent_relationship	respondent_age_group	respondent_gender	child_gender	e_registration_location	child_received_any_vaccine	bcg_vaccine_taken	penta1_vaccine_taken	gap_dob_to_penta1_days	penta2_vaccine_taken	gap_penta1_to_penta2_days	penta3_vaccine_taken	gap_penta2_to_penta3_days	mr1_vaccine_taken	gap_dob_to_mr1_days	mr2_vaccine_taken	mr2_status	gap_dob_to_mr2_days	epi_card_available	e_registration_done	registration_gap_days	satisfaction_ease_accessing_eir_supported_services	satisfaction_ease_accessing_eir_supported_services_score	satisfaction_sms_reminders_supporting_vaccination	satisfaction_sms_reminders_supporting_vaccination_score	satisfaction_preference_eir_over_manual_registration	satisfaction_preference_eir_over_manual_registration_score	satisfaction_contribution_eir_to_epi_program	satisfaction_contribution_eir_to_epi_program_score	satisfaction_electronic_vaccination_certificates	satisfaction_electronic_vaccination_certificates_score	satisfaction_suitability_eir_nationwide_implementation	satisfaction_suitability_eir_nationwide_implementation_score
caregiver	Father	25-29	Male	Female	EPI centre	Yes	Yes	Yes	58	Yes	35	Yes	28	Yes	275	Yes	Given	457	Yes	Yes	4	Satisfied	4	Satisfied	4	Neutral	3	Satisfied	4	Satisfied	4	Satisfied	4
caregiver	Mother	20-24	Female	Female	EPI centre	Yes	Yes	Yes	76	Yes	28	Yes	28	Yes	286	Yes	Given	370	Yes	Yes	5	Satisfied	4	Neutral	3	Satisfied	4	Neutral	3	Satisfied	4	Satisfied	4
caregiver	Father	25-29	Male	Male	EPI centre	Yes	Yes	Yes	69	Yes	35	Yes	28	Yes	286	Yes	Given	477	Yes	Yes	2	Satisfied	4	Satisfied	4	Satisfied	4	Satisfied	4	Satisfied	4	Satisfied	4
caregiver	Mother	35-39	Female	Female	EPI centre	Yes	Yes	Yes	46	Yes	35	Yes	56	Yes	288	Yes	Given	502	Yes	Yes	18	Neutral	3	Satisfied	4	Satisfied	4	Satisfied	4	Satisfied	4	Neutral	3
caregiver	Father	25-29	Male	Female	EPI centre	Yes	Yes	Yes	59	Yes	35	Yes	28	Yes	276	Yes	Given	458	Yes	Yes	1	Satisfied	4	Satisfied	4	Satisfied	4	Satisfied	4	Satisfied	4	Satisfied	4
caregiver	Mother	30-34	Female	Male	EPI centre	Yes	Yes	Yes	45	Yes	35	Yes	31	Yes	270	Yes	Given	469	Yes	Yes	45	Satisfied	4	Satisfied	4	Satisfied	4	Satisfied	4	Satisfied	4	Highly satisfied	5
caregiver	Mother	35-39	Female	Female	EPI centre	Yes	Yes	Yes	48	Yes	35	Yes	28	Yes	280	Yes	Given	462	Yes	Yes	16	Highly satisfied	5	Satisfied	4	Neutral	3	Neutral	3	Satisfied	4	Satisfied	4
caregiver	Mother	25-29	Female	Female	EPI centre	Yes	Yes	Yes	77	Yes	42	Yes	29	Yes	289	Yes	Given	471	Yes	Yes	61	Satisfied	4	Highly satisfied	5	Neutral	3	Satisfied	4	Satisfied	4	Satisfied	4
caregiver	Mother	20-24	Female	Female	EPI centre	Yes	Yes	Yes	62	Yes	34	Yes	28	Yes	278	Yes	Given	384	Yes	Yes	0	Satisfied	4	Satisfied	4	Satisfied	4	Satisfied	4	Satisfied	4	Satisfied	4
caregiver	Mother	25-29	Female	Female	EPI centre	Yes	Yes	Yes	47	Yes	28	Yes	35	Yes	272	Yes	Given	475	Yes	Yes	4	Satisfied	4	Satisfied	4	Satisfied	4	Satisfied	4	Satisfied	4	Satisfied	4
caregiver	Mother	25-29	Female	Male	EPI centre	Yes	Yes	Yes	47	Yes	28	Yes	35	Yes	278	Yes	Given	460	Yes	Yes	15	Satisfied	4	Highly satisfied	5	Satisfied	4	Satisfied	4	Satisfied	4	Satisfied	4
caregiver	Mother	<20	Female	Female	EPI centre	Yes	Yes	Yes	57	Yes	35	Yes	28	Yes	288	Yes	Given	444	Yes	Yes	57	Neutral	3	Neutral	3	Neutral	3	Neutral	3	Satisfied	4	Neutral	3
caregiver	Father	25-29	Male	Female	EPI centre	Yes	Yes	Yes	42	Yes	30	Yes	31	Yes	281	Yes	Given	463	Yes	Yes	9	Highly satisfied	5	Satisfied	4	Satisfied	4	Satisfied	4	Highly satisfied	5	Neutral	3
caregiver	Father	35-39	Male	Female	EPI centre	Yes	Yes	Yes	57	Yes	35	Yes	28	Yes	276	Yes	Given	484	Yes	Yes	10	Satisfied	4	Satisfied	4	Satisfied	4	Satisfied	4	Satisfied	4	Satisfied	4
caregiver	Mother	20-24	Female	Female	EPI centre	Yes	Yes	Yes	73	Yes	28	Yes	35	Yes	316	Yes	Given	432	Yes	Yes	39	Satisfied	4	Satisfied	4	Satisfied	4	Satisfied	4	Satisfied	4	Satisfied	4
caregiver	Mother	25-29	Female	Male	EPI centre	Yes	Yes	Yes	59	Yes	28	Yes	28	Yes	306	Yes	Given	458	Yes	Yes	2	Satisfied	4	Satisfied	4	Satisfied	4	Satisfied	4	Satisfied	4	Satisfied	4
caregiver	Father	25-29	Male	Male	EPI centre	Yes	Yes	Yes	42	Yes	28	Yes	35	Yes	272	Yes	Given	465	Yes	Yes	4	Satisfied	4	Neutral	3	Satisfied	4	Satisfied	4	Satisfied	4	Neutral	3
caregiver	Father	40+	Male	Female	EPI centre	Yes	Yes	Yes	87	Yes	56	Yes	35	Yes	297	Yes	Given	486	Yes	Yes	3	Satisfied	4	Highly satisfied	5	Highly satisfied	5	Satisfied	4	Satisfied	4	Neutral	3
caregiver	Mother	30-34	Female	Male	EPI centre	Yes	Yes	Yes	61	Yes	28	Yes	35	Yes	278	Yes	Given	523	Yes	Yes	19	Satisfied	4	Satisfied	4	Satisfied	4	Satisfied	4	Satisfied	4	Satisfied	4
caregiver	Mother	25-29	Female	Male	EPI centre	Yes	Yes	Yes	43	Yes	38	Yes	31	Yes	302	Yes	Given	491	Yes	Yes	24	Satisfied	4	Satisfied	4	Satisfied	4	Satisfied	4	Satisfied	4	Satisfied	4
caregiver	Mother	20-24	Female	Male	EPI centre	Yes	Yes	Yes	42	Yes	34	Yes	38	Yes	276	Yes	Given	442	Yes	Yes	18	Satisfied	4	Satisfied	4	Highly satisfied	5	Satisfied	4	Satisfied	4	Satisfied	4
caregiver	Father	35-39	Male	Female	EPI centre	Yes	Yes	Yes	55	Yes	28	Yes	28	Yes	272	Yes	Given	321	Yes	Yes	7	Highly satisfied	5	Satisfied	4	Satisfied	4	Satisfied	4	Satisfied	4	Satisfied	4
caregiver	Mother	20-24	Female	Male	House-to-house visit	Yes	Yes	Yes	44	Yes	28	Yes	70	Yes	331	Yes	Given	464	Yes	Yes	8	Satisfied	4	Satisfied	4	Satisfied	4	Satisfied	4	Satisfied	4	Satisfied	4
caregiver	Father	35-39	Male	Male	EPI centre	Yes	Yes	Yes	42	Yes	39	Yes	30	Yes	276	Yes	Given	465	Yes	Yes	42	Satisfied	4	Satisfied	4	Neutral	3	Satisfied	4	Satisfied	4	Satisfied	4
caregiver	Father	40+	Male	Male	EPI centre	Yes	Yes	Yes	53	Yes	28	Yes	28	Yes	319	Yes	Given	471	Yes	Yes	18	Neutral	3	Satisfied	4	Neutral	3	Satisfied	4	Satisfied	4	Satisfied	4
caregiver	Grand parents	40+	Female	Female	EPI centre	Yes	Yes	Yes	56	Yes	28	Yes	35	Yes	280	Yes	Given	462	Yes	Yes	28	Satisfied	4	Neutral	3	Neutral	3	Neutral	3	Satisfied	4	Neutral	3
caregiver	Mother	25-29	Female	Male	EPI centre	Yes	Yes	Yes	42	Yes	28	Yes	28	Yes	282	Yes	Given	485	Yes	Yes	2	Neutral	3	Satisfied	4	Satisfied	4	Satisfied	4	Satisfied	4	Satisfied	4
caregiver	Father	35-39	Male	Female	EPI centre	Yes	Yes	Yes	48	Yes	28	Yes	28	Yes	293	Yes	Given	314	Yes	Yes	2	Highly satisfied	5	Satisfied	4	Satisfied	4	Satisfied	4	Satisfied	4	Satisfied	4
caregiver	Father	25-29	Male	Female	EPI centre	Yes	Yes	Yes	69	Yes	28	Yes	28	Yes	286	Yes	Given	335	Yes	Yes	2	Satisfied	4	Highly satisfied	5	Satisfied	4	Satisfied	4	Satisfied	4	Satisfied	4
caregiver	Mother	25-29	Female	Male	House-to-house visit	Yes	Yes	Yes	43	Yes	28	Yes	28	Yes	288	Yes	Given	470	Yes	Yes	42	Satisfied	4	Satisfied	4	Satisfied	4	Satisfied	4	Highly satisfied	5	Highly satisfied	5
caregiver	Mother	35-39	Female	Female	EPI centre	Yes	Yes	Yes	49	Yes	28	Yes	28	Yes	274	Yes	Given	465	Yes	Yes	1	Satisfied	4	Satisfied	4	Satisfied	4	Satisfied	4	Satisfied	4	Neutral	3
caregiver	Father	25-29	Male	Male	EPI centre	Yes	Yes	Yes	69	Yes	35	Yes	28	Yes	314	Yes	Given	468	Yes	Yes	2	Satisfied	4	Satisfied	4	Highly satisfied	5	Satisfied	4	Satisfied	4	Satisfied	4
caregiver	Mother	20-24	Female	Female	EPI centre	Yes	Yes	Yes	49	Yes	31	Yes	31	Yes	295	Yes	Given	456	Yes	Yes	18	Satisfied	4	Satisfied	4	Satisfied	4	Satisfied	4	Satisfied	4	Neutral	3
caregiver	Father	30-34	Male	Male	House-to-house visit	Yes	Yes	Yes	47	Yes	35	Yes	32	Yes	274	No	Not given		Yes	Yes	13	Satisfied	4	Neutral	3	Satisfied	4	Satisfied	4	Satisfied	4	Neutral	3
caregiver	Mother	25-29	Female	Female	EPI centre	Yes	Yes	Yes	48	Yes	28	Yes	35	Yes	293	Yes	Given	405	Yes	Yes	5	Satisfied	4	Satisfied	4	Highly satisfied	5	Satisfied	4	Satisfied	4	Satisfied	4
caregiver	Mother	20-24	Female	Male	House-to-house visit	Yes	Yes	Yes	46	Yes	30	Yes	28	Yes	307	Yes	Given	468	Yes	Yes	26	Satisfied	4	Satisfied	4	Satisfied	4	Satisfied	4	Satisfied	4	Highly satisfied	5
caregiver	Mother	30-34	Female	Male	EPI centre	Yes	Yes	Yes	45	Yes	43	Yes	31	Yes	271	Yes	Given	493	Yes	Yes	45	Satisfied	4	Satisfied	4	Satisfied	4	Satisfied	4	Satisfied	4	Satisfied	4
caregiver	Father	35-39	Male	Male	EPI centre	Yes	Yes	Yes	64	Yes	28	Yes	63	Yes	309	Yes	Given	456	Yes	Yes	2	Satisfied	4	Satisfied	4	Satisfied	4	Satisfied	4	Satisfied	4	Satisfied	4
caregiver	Mother	25-29	Female	Female	EPI centre	Yes	Yes	Yes	46	Yes	35	Yes	35	Yes	270	Yes	Given	447	Yes	Yes	4	Neutral	3	Neutral	3	Neutral	3	Neutral	3	Satisfied	4	Satisfied	4
caregiver	Mother	25-29	Female	Female	House-to-house visit	Yes	Yes	Yes	51	Yes	28	Yes	63	Yes	290	Yes	Given	458	Yes	Yes	15	Satisfied	4	Highly satisfied	5	Highly satisfied	5	Satisfied	4	Highly satisfied	5	Highly satisfied	5
caregiver	Father	30-34	Male	Male	EPI centre	Yes	Yes	Yes	48	Yes	30	Yes	33	Yes	313	Yes	Given	463	Yes	Yes	48	Satisfied	4	Neutral	3	Neutral	3	Satisfied	4	Satisfied	4	Satisfied	4
caregiver	Mother	25-29	Female	Female	House-to-house visit	Yes	Yes	Yes	42	Yes	28	Yes	28	Yes	295	Yes	Given	462	Yes	Yes	20	Satisfied	4	Satisfied	4	Satisfied	4	Satisfied	4	Satisfied	4	Satisfied	4
caregiver	Mother	30-34	Female	Male	EPI centre	Yes	Yes	Yes	45	Yes	28	Yes	28	Yes	307	Yes	Given	488	Yes	Yes	1	Satisfied	4	Satisfied	4	Satisfied	4	Satisfied	4	Satisfied	4	Neutral	3
caregiver	Father	20-24	Male	Female	EPI centre	Yes	Yes	Yes	48	Yes	43	Yes	32	Yes	279	Yes	Given	468	Yes	Yes	21	Neutral	3	Neutral	3	Neutral	3	Satisfied	4	Satisfied	4	Neutral	3
caregiver	Mother	25-29	Female	Female	EPI centre	Yes	Yes	Yes	50	Yes	35	Yes	51	Yes	276	Yes	Given	465	Yes	Yes	136	Neutral	3	Neutral	3	Neutral	3	Neutral	3	Satisfied	4	Neutral	3
caregiver	Mother	30-34	Female	Male	EPI centre	Yes	Yes	Yes	43	Yes	55	Yes	29	Yes	281	Yes	Given	472	Yes	Yes	1	Highly satisfied	5	Highly satisfied	5	Neutral	3	Satisfied	4	Satisfied	4	Satisfied	4
caregiver	Mother	20-24	Female	Male	House-to-house visit	Yes	Yes	Yes	57	Yes	28	Yes	28	Yes	281	Yes	Given	484	Yes	Yes	7	Highly satisfied	5	Highly satisfied	5	Highly satisfied	5	Satisfied	4	Highly satisfied	5	Highly satisfied	5
caregiver	Mother	<20	Female	Male	EPI centre	Yes	Yes	Yes	49	Yes	33	Yes	31	Yes	275	Yes	Given	441	Yes	Yes	1	Satisfied	4	Highly satisfied	5	Satisfied	4	Satisfied	4	Satisfied	4	Satisfied	4
caregiver	Mother	20-24	Female	Male	House-to-house visit	Yes	Yes	Yes	47	Yes	28	Yes	29	Yes	272	Yes	Given	459	Yes	Yes	18	Satisfied	4	Highly satisfied	5	Satisfied	4	Satisfied	4	Satisfied	4	Highly satisfied	5
caregiver	Mother	25-29	Female	Female	EPI centre	Yes	Yes	Yes	44	Yes	35	Yes	28	Yes	275	Yes	Given	485	Yes	Yes	9	Neutral	3	Neutral	3	Neutral	3	Neutral	3	Satisfied	4	Neutral	3
caregiver	Mother	20-24	Female	Female	EPI centre	Yes	Yes	Yes	56	Yes	31	Yes	35	Yes	295	No	Not given		Yes	Yes	26	Neutral	3	Neutral	3	Neutral	3	Neutral	3	Satisfied	4	Neutral	3
caregiver	Mother	<20	Female	Female	EPI centre	Yes	Yes	Yes	43	Yes	31	Yes	30	Yes	304	Yes	Given	473	Yes	Yes	6	Highly satisfied	5	Highly satisfied	5	Highly satisfied	5	Satisfied	4	Highly satisfied	5	Highly satisfied	5
caregiver	Mother	25-29	Female	Female	EPI centre	Yes	Yes	Yes	52	Yes	40	Yes	31	Yes	274	Yes	Given	418	Yes	Yes	52	Highly satisfied	5	Highly satisfied	5	Highly satisfied	5	Satisfied	4	Highly satisfied	5	Highly satisfied	5
caregiver	Mother	20-24	Female	Female	EPI centre	Yes	Yes	Yes	44	Yes	28	Yes	33	Yes	305	Yes	Given	485	Yes	Yes	9	Highly satisfied	5	Highly satisfied	5	Highly satisfied	5	Satisfied	4	Highly satisfied	5	Highly satisfied	5
caregiver	Mother	20-24	Female	Female	EPI centre	Yes	Yes	Yes	80	Yes	41	Yes	50	Yes	295	Yes	Given	449	Yes	Yes	80	Highly satisfied	5	Neutral	3	Highly satisfied	5	Satisfied	4	Highly satisfied	5	Highly satisfied	5
caregiver	Grand parents	35-39	Female	Female	EPI centre	Yes	Yes	Yes	46	Yes	28	Yes	29	Yes	287	Yes	Given	473	Yes	Yes	14	Highly satisfied	5	Highly satisfied	5	Highly satisfied	5	Satisfied	4	Highly satisfied	5	Highly satisfied	5
caregiver	Mother	30-34	Female	Female	EPI centre	Yes	Yes	Yes	60	Yes	31	Yes	28	Yes	316	Yes	Given	465	Yes	Yes	32	Satisfied	4	Neutral	3	Satisfied	4	Satisfied	4	Satisfied	4	Satisfied	4
caregiver	Mother	25-29	Female	Female	EPI centre	Yes	Yes	Yes	43	Yes	28	Yes	60	Yes	270	Yes	Given	461	Yes	Yes	13	Highly satisfied	5	Highly satisfied	5	Highly satisfied	5	Satisfied	4	Highly satisfied	5	Highly satisfied	5
caregiver	Mother	40+	Female	Female	EPI centre	Yes	Yes	Yes	78	Yes	31	Yes	32	Yes	295	Yes	Given	520	Yes	Yes	18	Highly satisfied	5	Neutral	3	Highly satisfied	5	Satisfied	4	Highly satisfied	5	Highly satisfied	5
caregiver	Mother	20-24	Female	Male	House-to-house visit	Yes	Yes	Yes	56	Yes	35	Yes	28	Yes	277	Yes	Given	476	Yes	Yes	3	Highly satisfied	5	Highly satisfied	5	Satisfied	4	Satisfied	4	Satisfied	4	Satisfied	4
caregiver	Mother	20-24	Female	Male	EPI centre	Yes	Yes	Yes	46	Yes	29	Yes	48	Yes	270	Yes	Given	462	Yes	Yes	32	Satisfied	4	Satisfied	4	Satisfied	4	Satisfied	4	Satisfied	4	Satisfied	4
caregiver	Mother	30-34	Female	Male	EPI centre	Yes	Yes	Yes	44	Yes	28	Yes	28	Yes	288	Yes	Given	473	Yes	Yes	13	Neutral	3	Neutral	3	Neutral	3	Neutral	3	Satisfied	4	Neutral	3
caregiver	Mother	<20	Female	Male	EPI centre	Yes	Yes	Yes	56	Yes	32	Yes	30	Yes	272	No	Not given		Yes	Yes	28	Highly satisfied	5	Highly satisfied	5	Highly satisfied	5	Satisfied	4	Highly satisfied	5	Highly satisfied	5
caregiver	Mother	20-24	Female	Male	EPI centre	Yes	Yes	Yes	42	Yes	30	Yes	35	Yes	275	Yes	Given	457	Yes	Yes	7	Satisfied	4	Neutral	3	Neutral	3	Neutral	3	Satisfied	4	Satisfied	4
caregiver	Mother	30-34	Female	Male	House-to-house visit	Yes	Yes	Yes	53	Yes	28	Yes	35	Yes	274	Yes	Given	470	Yes	Yes	16	Highly satisfied	5	Highly satisfied	5	Highly satisfied	5	Satisfied	4	Highly satisfied	5	Highly satisfied	5
caregiver	Mother	30-34	Female	Female	EPI centre	Yes	Yes	Yes	48	Yes	29	Yes	32	Yes	293	Yes	Given	481	Yes	Yes	0	Satisfied	4	Satisfied	4	Neutral	3	Satisfied	4	Satisfied	4	Satisfied	4
caregiver	Mother	30-34	Female	Male	House-to-house visit	Yes	Yes	Yes	52	Yes	35	Yes	28	Yes	275	Yes	Given	457	Yes	Yes	2	Highly satisfied	5	Highly satisfied	5	Highly satisfied	5	Highly satisfied	5	Highly satisfied	5	Highly satisfied	5
caregiver	Mother	<20	Female	Female	EPI centre	Yes	Yes	Yes	58	Yes	30	Yes	31	Yes	297	Yes	Given	517	Yes	Yes	0	Satisfied	4	Satisfied	4	Satisfied	4	Neutral	3	Satisfied	4	Neutral	3
caregiver	Father	40+	Male	Male	EPI centre	Yes	Yes	Yes	55	Yes	28	Yes	35	Yes	272	Yes	Given	461	Yes	Yes	27	Satisfied	4	Satisfied	4	Satisfied	4	Satisfied	4	Satisfied	4	Satisfied	4
caregiver	Mother	20-24	Female	Male	EPI centre	Yes	Yes	Yes	43	Yes	28	Yes	60	Yes	285	Yes	Given	467	Yes	Yes	12	Highly satisfied	5	Highly satisfied	5	Highly satisfied	5	Satisfied	4	Highly satisfied	5	Highly satisfied	5
caregiver	Mother	25-29	Female	Female	EPI centre	Yes	Yes	Yes	43	Yes	30	Yes	28	Yes	272	Yes	Given	472	Yes	Yes	15	Highly satisfied	5	Neutral	3	Highly satisfied	5	Highly satisfied	5	Highly satisfied	5	Highly satisfied	5
caregiver	Mother	25-29	Female	Male	EPI centre	Yes	Yes	Yes	57	Yes	66	Yes	32	Yes	270	Yes	Given	456	Yes	Yes	29	Highly satisfied	5	Neutral	3	Highly satisfied	5	Highly satisfied	5	Highly satisfied	5	Highly satisfied	5
caregiver	Mother	20-24	Female	Female	EPI centre	Yes	Yes	Yes	50	Yes	35	Yes	29	Yes	292	Yes	Given	477	Yes	Yes	18	Satisfied	4	Neutral	3	Satisfied	4	Satisfied	4	Satisfied	4	Satisfied	4
caregiver	Mother	30-34	Female	Male	EPI centre	Yes	Yes	Yes	57	Yes	28	Yes	28	Yes	296	Yes	Given	481	Yes	Yes	5	Satisfied	4	Satisfied	4	Neutral	3	Satisfied	4	Satisfied	4	Satisfied	4
caregiver	Mother	20-24	Female	Male	EPI centre	Yes	Yes	Yes	67	Yes	28	Yes	28	Yes	277	Yes	Given	459	Yes	Yes	4	Neutral	3	Neutral	3	Neutral	3	Neutral	3	Satisfied	4	Neutral	3
caregiver	Mother	25-29	Female	Female	EPI centre	Yes	Yes	Yes	47	Yes	28	Yes	35	Yes	278	Yes	Given	460	Yes	Yes	5	Satisfied	4	Satisfied	4	Satisfied	4	Neutral	3	Satisfied	4	Satisfied	4
caregiver	Mother	30-34	Female	Male	EPI centre	Yes	Yes	Yes	64	Yes	28	Yes	35	Yes	274	Yes	Given	463	Yes	Yes	34	Satisfied	4	Neutral	3	Neutral	3	Neutral	3	Satisfied	4	Neutral	3
caregiver	Mother	30-34	Female	Female	EPI centre	Yes	Yes	Yes	45	Yes	35	Yes	28	Yes	304	Yes	Given	486	Yes	Yes	3	Neutral	3	Neutral	3	Neutral	3	Neutral	3	Satisfied	4	Neutral	3
caregiver	Mother	25-29	Female	Female	EPI centre	Yes	Yes	Yes	48	Yes	28	Yes	28	Yes	279	Yes	Given	461	Yes	Yes	6	Satisfied	4	Neutral	3	Neutral	3	Neutral	3	Satisfied	4	Satisfied	4
caregiver	Mother	20-24	Female	Female	House-to-house visit	Yes	Yes	Yes	43	Yes	39	Yes	28	Yes	281	Yes	Given	468	Yes	Yes	4	Highly satisfied	5	Highly satisfied	5	Highly satisfied	5	Highly satisfied	5	Highly satisfied	5	Highly satisfied	5
caregiver	Mother	20-24	Female	Female	House-to-house visit	Yes	Yes	Yes	48	Yes	35	Yes	28	Yes	271	Yes	Given	469	Yes	Yes	5	Highly satisfied	5	Highly satisfied	5	Highly satisfied	5	Highly satisfied	5	Highly satisfied	5	Highly satisfied	5
caregiver	Mother	25-29	Female	Male	House-to-house visit	Yes	Yes	Yes	46	Yes	29	Yes	34	Yes	277	Yes	Given	473	Yes	Yes	21	Satisfied	4	Satisfied	4	Satisfied	4	Satisfied	4	Satisfied	4	Satisfied	4
caregiver	Mother	25-29	Female	Male	House-to-house visit	Yes	Yes	Yes	59	Yes	29	Yes	34	Yes	276	Yes	Given	458	Yes	Yes	30	Satisfied	4	Satisfied	4	Highly satisfied	5	Satisfied	4	Highly satisfied	5	Highly satisfied	5
caregiver	Father	35-39	Male	Female	EPI centre	Yes	Yes	Yes	45	Yes	28	Yes	35	Yes	290	Yes	Given	472	Yes	Yes	29	Satisfied	4	Highly satisfied	5	Satisfied	4	Highly satisfied	5	Satisfied	4	Satisfied	4
caregiver	Mother	25-29	Female	Male	EPI centre	Yes	Yes	Yes	49	Yes	28	Yes	28	Yes	287	Yes	Given	469	Yes	Yes	14	Satisfied	4	Satisfied	4	Satisfied	4	Highly satisfied	5	Satisfied	4	Neutral	3
caregiver	Mother	20-24	Female	Male	House-to-house visit	Yes	Yes	Yes	76	Yes	28	Yes	28	Yes	286	Yes	Given	468	Yes	Yes	17	Satisfied	4	Highly satisfied	5	Satisfied	4	Highly satisfied	5	Satisfied	4	Highly satisfied	5
caregiver	Father	35-39	Male	Male	EPI centre	Yes	Yes	Yes	48	Yes	28	Yes	39	Yes	275	Yes	Given	475	Yes	Yes	20	Satisfied	4	Satisfied	4	Satisfied	4	Highly satisfied	5	Satisfied	4	Neutral	3
caregiver	Mother	25-29	Female	Male	EPI centre	Yes	Yes	Yes	49	Yes	28	Yes	28	Yes	287	Yes	Given	469	Yes	Yes	14	Satisfied	4	Satisfied	4	Satisfied	4	Highly satisfied	5	Satisfied	4	Neutral	3
caregiver	Mother	20-24	Female	Male	House-to-house visit	Yes	Yes	Yes	76	Yes	28	Yes	28	Yes	286	Yes	Given	468	Yes	Yes	17	Satisfied	4	Highly satisfied	5	Satisfied	4	Satisfied	4	Satisfied	4	Highly satisfied	5
caregiver	Father	35-39	Male	Male	EPI centre	Yes	Yes	Yes	48	Yes	28	Yes	39	Yes	275	Yes	Given	475	Yes	Yes	20	Satisfied	4	Satisfied	4	Satisfied	4	Highly satisfied	5	Satisfied	4	Neutral	3
caregiver	Mother	20-24	Female	Male	House-to-house visit	Yes	Yes	Yes	67	Yes	28	Yes	35	Yes	284	Yes	Given	459	Yes	Yes	33	Highly satisfied	5	Highly satisfied	5	Highly satisfied	5	Highly satisfied	5	Highly satisfied	5	Highly satisfied	5
caregiver	Mother	<20	Female	Female	EPI centre	Yes	Yes	Yes	45	Yes	31	Yes	28	Yes	286	Yes	Given	471	Yes	Yes	0	Satisfied	4	Satisfied	4	Neutral	3	Satisfied	4	Satisfied	4	Satisfied	4
caregiver	Mother	25-29	Female	Male	EPI centre	Yes	Yes	Yes	55	Yes	28	Yes	70	Yes	272	Yes	Given	386	Yes	Yes	25	Satisfied	4	Satisfied	4	Satisfied	4	Satisfied	4	Satisfied	4	Satisfied	4
caregiver	Mother	30-34	Female	Female	EPI centre	Yes	Yes	Yes	45	Yes	28	Yes	35	Yes	290	No	Not given		Yes	Yes	17	Neutral	3	Satisfied	4	Neutral	3	Neutral	3	Satisfied	4	Neutral	3
caregiver	Father	25-29	Male	Female	EPI centre	Yes	Yes	Yes	58	Yes	38	Yes	67	Yes	274	Yes	Given	416	Yes	Yes	58	Satisfied	4	Neutral	3	Satisfied	4	Highly satisfied	5	Satisfied	4	Neutral	3
caregiver	Father	30-34	Male	Male	EPI centre	Yes	Yes	Yes	44	Yes	59	Yes	28	Yes	289	Yes	Given	457	Yes	Yes	30	Satisfied	4	Neutral	3	Neutral	3	Highly satisfied	5	Satisfied	4	Neutral	3
caregiver	Mother	20-24	Female	Female	EPI centre	Yes	Yes	Yes	62	Yes	35	Yes	28	Yes	272	Yes	Given	461	Yes	Yes	6	Satisfied	4	Satisfied	4	Satisfied	4	Satisfied	4	Satisfied	4	Satisfied	4
caregiver	Mother	20-24	Female	Female	House-to-house visit	Yes	Yes	Yes	66	Yes	35	Yes	29	Yes	283	Yes	Given	465	Yes	Yes	5	Satisfied	4	Highly satisfied	5	Highly satisfied	5	Highly satisfied	5	Highly satisfied	5	Highly satisfied	5
caregiver	Mother	20-24	Female	Male	EPI centre	Yes	Yes	Yes	44	Yes	56	Yes	35	Yes	289	Yes	Given	471	Yes	Yes	16	Satisfied	4	Neutral	3	Highly satisfied	5	Satisfied	4	Satisfied	4	Neutral	3
caregiver	Mother	20-24	Female	Male	House-to-house visit	Yes	Yes	Yes	51	Yes	30	Yes	33	Yes	296	Yes	Given	478	Yes	Yes	21	Highly satisfied	5	Highly satisfied	5	Highly satisfied	5	Highly satisfied	5	Highly satisfied	5	Highly satisfied	5
caregiver	Father	20-24	Male	Male	EPI centre	Yes	Yes	Yes	43	Yes	31	Yes	30	Yes	270	Yes	Given	457	Yes	Yes	17	Satisfied	4	Satisfied	4	Satisfied	4	Satisfied	4	Satisfied	4	Highly satisfied	5
caregiver	Mother	25-29	Female	Female	EPI centre	Yes	Yes	Yes	57	Yes	28	Yes	28	Yes	302	No	Not given		Yes	Yes	22	Satisfied	4	Satisfied	4	Neutral	3	Satisfied	4	Satisfied	4	Satisfied	4
caregiver	Mother	20-24	Female	Male	EPI centre	Yes	Yes	Yes	43	Yes	31	Yes	32	Yes	281	Yes	Given	422	Yes	Yes	15	Satisfied	4	Satisfied	4	Satisfied	4	Satisfied	4	Satisfied	4	Satisfied	4
caregiver	Mother	<20	Female	Female	House-to-house visit	Yes	Yes	Yes	59	Yes	35	Yes	35	Yes	276	Yes	Given	362	Yes	Yes	57	Highly satisfied	5	Highly satisfied	5	Highly satisfied	5	Highly satisfied	5	Highly satisfied	5	Highly satisfied	5
caregiver	Mother	25-29	Female	Female	EPI centre	Yes	Yes	Yes	42	Yes	28	Yes	35	Yes	287	Yes	Given	456	Yes	Yes	0	Satisfied	4	Satisfied	4	Neutral	3	Satisfied	4	Highly satisfied	5	Neutral	3
caregiver	Mother	20-24	Female	Male	House-to-house visit	Yes	Yes	Yes	57	Yes	52	Yes	35	Yes	319	Yes	Given	377	Yes	Yes	57	Highly satisfied	5	Highly satisfied	5	Highly satisfied	5	Highly satisfied	5	Highly satisfied	5	Highly satisfied	5
caregiver	Mother	20-24	Female	Female	EPI centre	Yes	Yes	Yes	44	Yes	28	Yes	35	Yes	275	Yes	Given	464	Yes	Yes	30	Satisfied	4	Neutral	3	Neutral	3	Satisfied	4	Satisfied	4	Satisfied	4
caregiver	Mother	20-24	Female	Male	EPI centre	Yes	Yes	Yes	73	Yes	35	Yes	28	Yes	286	Yes	Given	497	Yes	Yes	73	Satisfied	4	Satisfied	4	Satisfied	4	Satisfied	4	Satisfied	4	Satisfied	4
caregiver	Mother	25-29	Female	Male	EPI centre	Yes	Yes	Yes	46	Yes	29	Yes	48	Yes	277	Yes	Given	466	Yes	Yes	46	Neutral	3	Neutral	3	Neutral	3	Neutral	3	Satisfied	4	Neutral	3
caregiver	Father	30-34	Male	Female	EPI centre	Yes	Yes	Yes	44	Yes	35	Yes	35	Yes	282	Yes	Given	471	Yes	Yes	13	Satisfied	4	Satisfied	4	Neutral	3	Neutral	3	Satisfied	4	Satisfied	4
caregiver	Mother	20-24	Female	Male	EPI centre	Yes	Yes	Yes	43	Yes	32	Yes	38	Yes	319	Yes	Given	462	Yes	Yes	8	Satisfied	4	Neutral	3	Satisfied	4	Satisfied	4	Satisfied	4	Neutral	3
caregiver	Mother	25-29	Female	Female	EPI centre	Yes	Yes	Yes	64	Yes	63	Yes	28	Yes	274	Yes	Given	456	Yes	Yes	29	Satisfied	4	Satisfied	4	Satisfied	4	Neutral	3	Satisfied	4	Satisfied	4
caregiver	Mother	20-24	Female	Female	House-to-house visit	Yes	Yes	Yes	49	Yes	28	Yes	28	Yes	289	Yes	Given	469	Yes	Yes	14	Highly satisfied	5	Highly satisfied	5	Highly satisfied	5	Neutral	3	Highly satisfied	5	Highly satisfied	5
caregiver	Mother	25-29	Female	Female	EPI centre	Yes	Yes	Yes	55	Yes	31	Yes	60	Yes	271	Yes	Given	452	Yes	Yes	26	Satisfied	4	Satisfied	4	Satisfied	4	Satisfied	4	Satisfied	4	Satisfied	4
caregiver	Mother	35-39	Female	Female	EPI centre	Yes	Yes	Yes	42	Yes	35	Yes	28	Yes	287	Yes	Given	462	Yes	Yes	28	Satisfied	4	Satisfied	4	Neutral	3	Satisfied	4	Satisfied	4	Satisfied	4
caregiver	Father	25-29	Male	Female	EPI centre	Yes	Yes	Yes	44	Yes	28	Yes	42	Yes	296	No	Not given		Yes	Yes	5	Satisfied	4	Satisfied	4	Neutral	3	Satisfied	4	Satisfied	4	Neutral	3
caregiver	Mother	20-24	Female	Male	House-to-house visit	Yes	Yes	Yes	48	Yes	70	Yes	28	Yes	293	Yes	Given	351	Yes	Yes	18	Highly satisfied	5	Highly satisfied	5	Highly satisfied	5	Satisfied	4	Highly satisfied	5	Highly satisfied	5
caregiver	Mother	20-24	Female	Female	EPI centre	Yes	Yes	Yes	98	Yes	28	Yes	35	Yes	287	Yes	Given	456	Yes	Yes	61	Satisfied	4	Satisfied	4	Satisfied	4	Satisfied	4	Satisfied	4	Satisfied	4
caregiver	Mother	30-34	Female	Male	House-to-house visit	Yes	Yes	Yes	62	Yes	47	Yes	28	Yes	319	Yes	Given	456	Yes	Yes	6	Highly satisfied	5	Highly satisfied	5	Highly satisfied	5	Highly satisfied	5	Highly satisfied	5	Highly satisfied	5
caregiver	Father	40+	Male	Male	EPI centre	Yes	Yes	Yes	67	Yes	35	Yes	28	Yes	284	Yes	Given	468	Yes	Yes	21	Satisfied	4	Neutral	3	Neutral	3	Satisfied	4	Satisfied	4	Satisfied	4
caregiver	Grand parents	40+	Female	Female	EPI centre	Yes	Yes	Yes	42	Yes	35	Yes	28	Yes	273	Yes	Given	455	Yes	Yes	7	Satisfied	4	Satisfied	4	Neutral	3	Neutral	3	Satisfied	4	Satisfied	4
caregiver	Father	35-39	Male	Male	EPI centre	Yes	Yes	Yes	50	Yes	29	Yes	31	Yes	274	Yes	Given	388	Yes	Yes	9	Satisfied	4	Neutral	3	Satisfied	4	Satisfied	4	Highly satisfied	5	Highly satisfied	5
caregiver	Mother	20-24	Female	Female	EPI centre	Yes	Yes	Yes	53	Yes	28	Yes	35	Yes	270	Yes	Given	464	Yes	Yes	25	Satisfied	4	Satisfied	4	Satisfied	4	Satisfied	4	Satisfied	4	Satisfied	4
caregiver	Mother	25-29	Female	Male	EPI centre	Yes	Yes	Yes	47	Yes	35	Yes	29	Yes	289	Yes	Given	475	Yes	Yes	47	Satisfied	4	Satisfied	4	Satisfied	4	Satisfied	4	Satisfied	4	Satisfied	4
caregiver	Mother	20-24	Female	Female	House-to-house visit	Yes	Yes	Yes	62	Yes	28	Yes	52	Yes	272	Yes	Given	461	Yes	Yes	62	Highly satisfied	5	Highly satisfied	5	Highly satisfied	5	Highly satisfied	5	Highly satisfied	5	Highly satisfied	5
caregiver	Mother	20-24	Female	Female	EPI centre	Yes	Yes	Yes	64	Yes	41	Yes	35	Yes	322	Yes	Given	476	Yes	Yes	64	Satisfied	4	Satisfied	4	Neutral	3	Satisfied	4	Satisfied	4	Neutral	3
caregiver	Mother	30-34	Female	Male	EPI centre	Yes	Yes	Yes	42	Yes	28	Yes	35	Yes	273	Yes	Given	455	Yes	Yes	7	Satisfied	4	Satisfied	4	Neutral	3	Neutral	3	Satisfied	4	Satisfied	4
caregiver	Mother	25-29	Female	Female	EPI centre	Yes	Yes	Yes	98	Yes	35	Yes	28	Yes	280	Yes	Given	469	Yes	Yes	7	Satisfied	4	Satisfied	4	Satisfied	4	Neutral	3	Satisfied	4	Neutral	3
caregiver	Mother	20-24	Female	Female	House-to-house visit	Yes	Yes	Yes	100	Yes	46	Yes	28	Yes	293	Yes	Given	482	Yes	Yes	9	Satisfied	4	Satisfied	4	Satisfied	4	Satisfied	4	Satisfied	4	Neutral	3
caregiver	Mother	25-29	Female	Female	EPI centre	Yes	Yes	Yes	71	Yes	31	Yes	36	Yes	285	Yes	Given	377	Yes	Yes	11	Satisfied	4	Satisfied	4	Satisfied	4	Satisfied	4	Satisfied	4	Neutral	3
caregiver	Father	30-34	Male	Male	EPI centre	Yes	Yes	Yes	51	Yes	62	Yes	35	Yes	330	No	Not given		Yes	Yes	22	Satisfied	4	Neutral	3	Satisfied	4	Satisfied	4	Satisfied	4	Satisfied	4
caregiver	Father	25-29	Male	Male	EPI centre	Yes	Yes	Yes	52	Yes	34	Yes	32	Yes	282	Yes	Given	499	Yes	Yes	86	Neutral	3	Neutral	3	Neutral	3	Satisfied	4	Satisfied	4	Neutral	3
caregiver	Mother	20-24	Female	Male	House-to-house visit	Yes	Yes	Yes	68	Yes	35	Yes	28	Yes	285	Yes	Given	495	Yes	Yes	10	Neutral	3	Neutral	3	Neutral	3	Neutral	3	Satisfied	4	Neutral	3
caregiver	Mother	25-29	Female	Male	EPI centre	Yes	Yes	Yes	66	Yes	35	Yes	29	Yes	283	Yes	Given	460	Yes	Yes	10	Neutral	3	Satisfied	4	Neutral	3	Satisfied	4	Satisfied	4	Satisfied	4
caregiver	Mother	20-24	Female	Female	EPI centre	Yes	Yes	Yes	49	Yes	35	Yes	28	Yes	273	Yes	Given	455	Yes	Yes	0	Neutral	3	Highly satisfied	5	Highly satisfied	5	Neutral	3	Satisfied	4	Satisfied	4
caregiver	Mother	<20	Female	Male	EPI centre	Yes	Yes	Yes	58	Yes	56	Yes	28	Yes	296	Yes	Given	457	Yes	Yes	9	Neutral	3	Satisfied	4	Neutral	3	Neutral	3	Satisfied	4	Satisfied	4
caregiver	Mother	20-24	Female	Female	House-to-house visit	Yes	Yes	Yes	72	Yes	28	Yes	28	Yes	282	Yes	Given	459	Yes	Yes	5	Neutral	3	Neutral	3	Neutral	3	Neutral	3	Satisfied	4	Neutral	3
caregiver	Mother	20-24	Female	Female	EPI centre	Yes	Yes	Yes	48	Yes	35	Yes	28	Yes	286	Yes	Given	475	Yes	Yes	43	Satisfied	4	Satisfied	4	Neutral	3	Satisfied	4	Highly satisfied	5	Satisfied	4
caregiver	Mother	20-24	Female	Female	EPI centre	Yes	Yes	Yes	64	Yes	31	Yes	29	Yes	274	Yes	Given	462	Yes	Yes	6	Highly satisfied	5	Satisfied	4	Satisfied	4	Satisfied	4	Satisfied	4	Satisfied	4
caregiver	Mother	20-24	Female	Female	EPI centre	Yes	Yes	Yes	90	Yes	35	Yes	208	Yes	363	Yes	Given	545	Yes	Yes	90	Satisfied	4	Satisfied	4	Neutral	3	Satisfied	4	Satisfied	4	Satisfied	4
caregiver	Father	35-39	Male	Male	EPI centre	Yes	Yes	Yes	44	Yes	30	Yes	32	Yes	270	Yes	Given	459	Yes	Yes	12	Satisfied	4	Satisfied	4	Neutral	3	Satisfied	4	Satisfied	4	Neutral	3
caregiver	Mother	<20	Female	Male	House-to-house visit	Yes	Yes	Yes	46	Yes	30	Yes	33	Yes	291	Yes	Given	473	Yes	Yes	16	Satisfied	4	Satisfied	4	Satisfied	4	Satisfied	4	Satisfied	4	Satisfied	4
caregiver	Mother	30-34	Female	Male	EPI centre	Yes	Yes	Yes	49	Yes	28	Yes	28	Yes	273	Yes	Given	455	Yes	Yes	4	Satisfied	4	Satisfied	4	Neutral	3	Neutral	3	Satisfied	4	Satisfied	4
caregiver	Mother	20-24	Female	Female	EPI centre	Yes	Yes	Yes	74	Yes	28	Yes	28	Yes	271	Yes	Given	456	Yes	Yes	3	Satisfied	4	Satisfied	4	Satisfied	4	Highly satisfied	5	Satisfied	4	Satisfied	4
caregiver	Mother	25-29	Female	Male	EPI centre	Yes	Yes	Yes	42	Yes	61	Yes	32	Yes	273	Yes	Given	456	Yes	Yes	8	Satisfied	4	Satisfied	4	Highly satisfied	5	Highly satisfied	5	Satisfied	4	Satisfied	4
caregiver	Mother	25-29	Female	Female	EPI centre	Yes	Yes	Yes	43	Yes	29	Yes	31	Yes	288	Yes	Given	385	Yes	Yes	8	Satisfied	4	Satisfied	4	Satisfied	4	Satisfied	4	Satisfied	4	Satisfied	4
caregiver	Mother	20-24	Female	Female	EPI centre	Yes	Yes	Yes	59	Yes	35	Yes	28	Yes	276	Yes	Given	456	Yes	Yes	31	Highly satisfied	5	Highly satisfied	5	Satisfied	4	Satisfied	4	Satisfied	4	Satisfied	4
caregiver	Father	30-34	Male	Female	EPI centre	Yes	Yes	Yes	42	Yes	35	Yes	28	Yes	287	Yes	Given	469	Yes	Yes	14	Highly satisfied	5	Neutral	3	Satisfied	4	Satisfied	4	Highly satisfied	5	Highly satisfied	5
caregiver	Mother	20-24	Female	Male	EPI centre	Yes	Yes	Yes	75	Yes	28	Yes	28	Yes	271	Yes	Given	511	Yes	Yes	12	Highly satisfied	5	Neutral	3	Highly satisfied	5	Satisfied	4	Highly satisfied	5	Highly satisfied	5
caregiver	Mother	25-29	Female	Male	EPI centre	Yes	Yes	Yes	66	Yes	28	Yes	28	Yes	339	Yes	Given	489	Yes	Yes	31	Neutral	3	Neutral	3	Neutral	3	Neutral	3	Satisfied	4	Neutral	3
caregiver	Grand parents	30-34	Female	Male	EPI centre	Yes	Yes	Yes	66	Yes	32	Yes	30	Yes	275	Yes	Given	461	Yes	Yes	9	Neutral	3	Neutral	3	Neutral	3	Neutral	3	Satisfied	4	Neutral	3
caregiver	Mother	20-24	Female	Male	EPI centre	Yes	Yes	Yes	44	Yes	49	Yes	35	Yes	282	Yes	Given	457	Yes	Yes	2	Satisfied	4	Satisfied	4	Neutral	3	Neutral	3	Satisfied	4	Satisfied	4
caregiver	Mother	30-34	Female	Female	EPI centre	Yes	Yes	Yes	62	Yes	51	Yes	29	Yes	295	Yes	Given	433	Yes	Yes	62	Highly satisfied	5	Highly satisfied	5	Highly satisfied	5	Highly satisfied	5	Highly satisfied	5	Highly satisfied	5
caregiver	Father	25-29	Male	Female	EPI centre	Yes	Yes	Yes	42	Yes	31	Yes	37	Yes	278	Yes	Given	457	Yes	Yes	6	Satisfied	4	Satisfied	4	Neutral	3	Satisfied	4	Highly satisfied	5	Highly satisfied	5
caregiver	Father	25-29	Male	Female	House-to-house visit	Yes	Yes	Yes	68	Yes	32	Yes	29	Yes	293	Yes	Given	552	Yes	Yes	24	Highly satisfied	5	Highly satisfied	5	Highly satisfied	5	Highly satisfied	5	Highly satisfied	5	Highly satisfied	5
caregiver	Mother	35-39	Female	Female	House-to-house visit	Yes	Yes	Yes	141	Yes	28	Yes	31	Yes	291	Yes	Given	423	Yes	Yes	4	Satisfied	4	Satisfied	4	Satisfied	4	Satisfied	4	Satisfied	4	Satisfied	4
caregiver	Mother	30-34	Female	Female	EPI centre	Yes	Yes	Yes	50	Yes	30	Yes	28	Yes	351	Yes	Given	502	Yes	Yes	18	Neutral	3	Neutral	3	Neutral	3	Neutral	3	Satisfied	4	Neutral	3
caregiver	Mother	20-24	Female	Female	EPI centre	Yes	Yes	Yes	66	Yes	30	Yes	31	Yes	274	Yes	Given	411	Yes	Yes	35	Highly satisfied	5	Highly satisfied	5	Highly satisfied	5	Satisfied	4	Highly satisfied	5	Highly satisfied	5
caregiver	Mother	20-24	Female	Male	EPI centre	Yes	Yes	Yes	46	Yes	31	Yes	30	Yes	293	Yes	Given	475	Yes	Yes	7	Highly satisfied	5	Highly satisfied	5	Highly satisfied	5	Satisfied	4	Highly satisfied	5	Highly satisfied	5
caregiver	Mother	25-29	Female	Male	EPI centre	Yes	Yes	Yes	66	Yes	29	Yes	32	Yes	280	Yes	Given	386	Yes	Yes	34	Highly satisfied	5	Highly satisfied	5	Highly satisfied	5	Highly satisfied	5	Highly satisfied	5	Highly satisfied	5
caregiver	Mother	25-29	Female	Female	EPI centre	Yes	Yes	Yes	44	Yes	31	Yes	41	Yes	308	Yes	Given	486	Yes	Yes	44	Highly satisfied	5	Neutral	3	Highly satisfied	5	Highly satisfied	5	Highly satisfied	5	Highly satisfied	5
caregiver	Mother	25-29	Female	Female	EPI centre	Yes	Yes	Yes	47	Yes	28	Yes	35	Yes	292	Yes	Given	458	Yes	Yes	19	Neutral	3	Satisfied	4	Neutral	3	Satisfied	4	Satisfied	4	Satisfied	4
caregiver	Mother	30-34	Female	Female	EPI centre	Yes	Yes	Yes	63	Yes	28	Yes	42	Yes	301	Yes	Given	460	Yes	Yes	7	Satisfied	4	Satisfied	4	Neutral	3	Neutral	3	Satisfied	4	Satisfied	4
caregiver	Mother	20-24	Female	Male	House-to-house visit	Yes	Yes	Yes	53	Yes	29	Yes	28	Yes	281	Yes	Given	456	Yes	Yes	5	Satisfied	4	Satisfied	4	Satisfied	4	Satisfied	4	Satisfied	4	Satisfied	4
caregiver	Mother	20-24	Female	Female	House-to-house visit	Yes	Yes	Yes	48	Yes	28	Yes	28	Yes	289	Yes	Given	457	Yes	Yes	4	Satisfied	4	Neutral	3	Satisfied	4	Satisfied	4	Satisfied	4	Satisfied	4
caregiver	Mother	25-29	Female	Female	EPI centre	Yes	Yes	Yes	51	Yes	28	Yes	28	Yes	275	Yes	Given	464	Yes	Yes	30	Satisfied	4	Satisfied	4	Neutral	3	Neutral	3	Satisfied	4	Satisfied	4
caregiver	Mother	20-24	Female	Male	EPI centre	Yes	Yes	Yes	77	Yes	28	Yes	35	Yes	287	Yes	Given	483	Yes	Yes	77	Satisfied	4	Satisfied	4	Satisfied	4	Highly satisfied	5	Satisfied	4	Satisfied	4
caregiver	Mother	25-29	Female	Female	House-to-house visit	Yes	Yes	Yes	44	Yes	38	Yes	58	Yes	286	Yes	Given	474	Yes	Yes	2	Satisfied	4	Satisfied	4	Satisfied	4	Satisfied	4	Satisfied	4	Satisfied	4
caregiver	Mother	25-29	Female	Female	EPI centre	Yes	Yes	Yes	42	Yes	84	Yes	39	Yes	280	Yes	Given	469	Yes	Yes	14	Satisfied	4	Satisfied	4	Neutral	3	Neutral	3	Satisfied	4	Satisfied	4
caregiver	Mother	30-34	Female	Male	House-to-house visit	Yes	Yes	Yes	55	Yes	31	Yes	32	Yes	305	Yes	Given	481	Yes	Yes	5	Satisfied	4	Satisfied	4	Satisfied	4	Satisfied	4	Satisfied	4	Satisfied	4
caregiver	Mother	25-29	Female	Male	House-to-house visit	Yes	Yes	Yes	65	Yes	29	Yes	30	Yes	275	Yes	Given	457	Yes	Yes	1	Satisfied	4	Satisfied	4	Satisfied	4	Satisfied	4	Satisfied	4	Satisfied	4
caregiver	Mother	30-34	Female	Male	EPI centre	Yes	Yes	Yes	57	Yes	31	Yes	28	Yes	273	Yes	Given	370	Yes	Yes	45	Satisfied	4	Satisfied	4	Satisfied	4	Satisfied	4	Satisfied	4	Satisfied	4
caregiver	Mother	20-24	Female	Female	EPI centre	Yes	Yes	Yes	45	Yes	31	Yes	30	Yes	283	Yes	Given	456	Yes	Yes	17	Satisfied	4	Satisfied	4	Satisfied	4	Satisfied	4	Satisfied	4	Satisfied	4
caregiver	Mother	35-39	Female	Male	EPI centre	Yes	Yes	Yes	44	Yes	28	Yes	28	Yes	310	Yes	Given	457	Yes	Yes	9	Satisfied	4	Satisfied	4	Neutral	3	Neutral	3	Satisfied	4	Satisfied	4
caregiver	Mother	25-29	Female	Male	EPI centre	Yes	Yes	Yes	55	Yes	45	Yes	35	Yes	282	Yes	Given	464	Yes	Yes	5	Satisfied	4	Satisfied	4	Satisfied	4	Satisfied	4	Satisfied	4	Satisfied	4
caregiver	Mother	25-29	Female	Female	EPI centre	Yes	Yes	Yes	52	Yes	28	Yes	47	Yes	283	Yes	Given	493	Yes	Yes	17	Satisfied	4	Satisfied	4	Neutral	3	Satisfied	4	Satisfied	4	Satisfied	4
caregiver	Mother	30-34	Female	Male	EPI centre	Yes	Yes	Yes	45	Yes	32	Yes	31	Yes	287	Yes	Given	475	Yes	Yes	13	Satisfied	4	Satisfied	4	Satisfied	4	Satisfied	4	Satisfied	4	Satisfied	4
caregiver	Father	35-39	Male	Male	EPI centre	Yes	Yes	Yes	77	Yes	28	Yes	35	Yes	287	Yes	Given	483	Yes	Yes	77	Highly satisfied	5	Highly satisfied	5	Satisfied	4	Satisfied	4	Highly satisfied	5	Satisfied	4
caregiver	Mother	25-29	Female	Male	EPI centre	Yes	Yes	Yes	58	Yes	32	Yes	28	Yes	285	Yes	Given	460	Yes	Yes	27	Satisfied	4	Satisfied	4	Satisfied	4	Satisfied	4	Satisfied	4	Satisfied	4
caregiver	Mother	20-24	Female	Male	EPI centre	Yes	Yes	Yes	42	Yes	46	Yes	38	Yes	273	Yes	Given	462	Yes	Yes	7	Neutral	3	Neutral	3	Neutral	3	Neutral	3	Satisfied	4	Neutral	3
caregiver	Mother	20-24	Female	Male	EPI centre	Yes	Yes	Yes	49	Yes	35	Yes	28	Yes	294	Yes	Given	460	Yes	Yes	21	Satisfied	4	Satisfied	4	Satisfied	4	Satisfied	4	Satisfied	4	Satisfied	4
caregiver	Mother	25-29	Female	Female	EPI centre	Yes	Yes	Yes	64	Yes	31	Yes	28	Yes	277	Yes	Given	458	Yes	Yes	3	Satisfied	4	Satisfied	4	Satisfied	4	Satisfied	4	Satisfied	4	Satisfied	4
caregiver	Mother	35-39	Female	Female	EPI centre	Yes	Yes	Yes	46	Yes	28	Yes	42	Yes	270	Yes	Given	459	Yes	Yes	32	Satisfied	4	Satisfied	4	Neutral	3	Neutral	3	Satisfied	4	Satisfied	4
caregiver	Mother	20-24	Female	Female	EPI centre	Yes	Yes	Yes	54	Yes	28	Yes	63	Yes	326	Yes	Given	480	Yes	Yes	5	Satisfied	4	Satisfied	4	Satisfied	4	Satisfied	4	Satisfied	4	Satisfied	4
caregiver	Mother	20-24	Female	Female	EPI centre	Yes	Yes	Yes	68	Yes	32	Yes	28	Yes	282	Yes	Given	467	Yes	Yes	5	Satisfied	4	Satisfied	4	Satisfied	4	Satisfied	4	Satisfied	4	Satisfied	4
caregiver	Mother	30-34	Female	Male	EPI centre	Yes	Yes	Yes	83	Yes	28	Yes	35	Yes	286	No	Not given		Yes	Yes	13	Highly satisfied	5	Satisfied	4	Satisfied	4	Highly satisfied	5	Highly satisfied	5	Satisfied	4
caregiver	Mother	20-24	Female	Male	EPI centre	Yes	Yes	Yes	48	Yes	28	Yes	28	Yes	287	Yes	Given	469	Yes	Yes	48	Satisfied	4	Satisfied	4	Satisfied	4	Satisfied	4	Satisfied	4	Satisfied	4
caregiver	Mother	20-24	Female	Female	EPI centre	Yes	Yes	Yes	62	Yes	29	Yes	34	Yes	272	Yes	Given	455	Yes	Yes	27	Satisfied	4	Satisfied	4	Satisfied	4	Satisfied	4	Satisfied	4	Satisfied	4
caregiver	Mother	20-24	Female	Male	EPI centre	Yes	Yes	Yes	42	Yes	31	Yes	62	Yes	324	Yes	Given	466	Yes	Yes	14	Satisfied	4	Satisfied	4	Satisfied	4	Satisfied	4	Satisfied	4	Satisfied	4
caregiver	Mother	20-24	Female	Female	EPI centre	Yes	Yes	Yes	74	Yes	29	Yes	28	Yes	316	Yes	Given	468	Yes	Yes	12	Satisfied	4	Satisfied	4	Satisfied	4	Satisfied	4	Satisfied	4	Satisfied	4
caregiver	Mother	25-29	Female	Male	EPI centre	Yes	Yes	Yes	69	Yes	71	Yes	28	Yes	314	Yes	Given	461	Yes	Yes	6	Highly satisfied	5	Neutral	3	Satisfied	4	Highly satisfied	5	Highly satisfied	5	Highly satisfied	5
caregiver	Mother	20-24	Female	Female	EPI centre	Yes	Yes	Yes	56	Yes	32	Yes	31	Yes	273	Yes	Given	411	Yes	Yes	25	Satisfied	4	Satisfied	4	Satisfied	4	Satisfied	4	Satisfied	4	Satisfied	4
caregiver	Mother	20-24	Female	Male	EPI centre	Yes	Yes	Yes	42	Yes	31	Yes	30	Yes	273	Yes	Given	455	Yes	Yes	13	Satisfied	4	Satisfied	4	Satisfied	4	Satisfied	4	Satisfied	4	Satisfied	4
caregiver	Mother	20-24	Female	Male	EPI centre	Yes	Yes	Yes	46	Yes	28	Yes	28	Yes	285	Yes	Given	467	Yes	Yes	46	Satisfied	4	Satisfied	4	Satisfied	4	Satisfied	4	Satisfied	4	Satisfied	4
caregiver	Mother	20-24	Female	Male	EPI centre	Yes	Yes	Yes	66	Yes	28	Yes	35	Yes	338	Yes	Given	458	Yes	Yes	31	Satisfied	4	Satisfied	4	Satisfied	4	Highly satisfied	5	Satisfied	4	Satisfied	4
caregiver	Mother	20-24	Female	Male	EPI centre	Yes	Yes	Yes	43	Yes	42	Yes	30	Yes	297	Yes	Given	470	Yes	Yes	15	Satisfied	4	Satisfied	4	Satisfied	4	Satisfied	4	Satisfied	4	Satisfied	4
caregiver	Mother	20-24	Female	Male	EPI centre	Yes	Yes	Yes	51	Yes	28	Yes	35	Yes	283	Yes	Given	465	Yes	Yes	51	Satisfied	4	Satisfied	4	Satisfied	4	Satisfied	4	Satisfied	4	Satisfied	4
caregiver	Mother	20-24	Female	Male	EPI centre	Yes	Yes	Yes	58	Yes	28	Yes	31	Yes	299	Yes	Given	409	Yes	Yes	27	Satisfied	4	Satisfied	4	Highly satisfied	5	Satisfied	4	Satisfied	4	Highly satisfied	5
caregiver	Mother	20-24	Female	Female	EPI centre	Yes	Yes	Yes	52	Yes	28	Yes	35	Yes	297	Yes	Given	490	Yes	Yes	24	Satisfied	4	Satisfied	4	Satisfied	4	Satisfied	4	Satisfied	4	Satisfied	4
caregiver	Mother	20-24	Female	Male	EPI centre	Yes	Yes	Yes	58	Yes	35	Yes	28	Yes	275	Yes	Given	455	Yes	Yes	30	Satisfied	4	Highly satisfied	5	Satisfied	4	Satisfied	4	Satisfied	4	Highly satisfied	5
caregiver	Mother	<20	Female	Female	EPI centre	Yes	Yes	Yes	42	Yes	49	Yes	42	Yes	280	Yes	Given	490	Yes	Yes	0	Satisfied	4	Neutral	3	Satisfied	4	Highly satisfied	5	Highly satisfied	5	Satisfied	4
caregiver	Mother	25-29	Female	Female	EPI centre	Yes	Yes	Yes	44	Yes	28	Yes	31	Yes	275	Yes	Given	458	Yes	Yes	12	Satisfied	4	Satisfied	4	Satisfied	4	Satisfied	4	Satisfied	4	Satisfied	4
caregiver	Mother	20-24	Female	Male	EPI centre	Yes	Yes	Yes	60	Yes	63	Yes	28	Yes	277	Yes	Given	419	Yes	Yes	4	Satisfied	4	Satisfied	4	Satisfied	4	Highly satisfied	5	Satisfied	4	Neutral	3
caregiver	Father	25-29	Male	Female	EPI centre	Yes	Yes	Yes	69	Yes	28	Yes	35	Yes	286	Yes	Given	365	Yes	Yes	69	Satisfied	4	Satisfied	4	Neutral	3	Satisfied	4	Satisfied	4	Satisfied	4
caregiver	Father	25-29	Male	Male	EPI centre	Yes	Yes	Yes	63	Yes	56	Yes	35	Yes	273	Yes	Given	458	Yes	Yes	7	Satisfied	4	Satisfied	4	Neutral	3	Satisfied	4	Satisfied	4	Satisfied	4
caregiver	Mother	30-34	Female	Male	EPI centre	Yes	Yes	Yes	93	Yes	35	Yes	28	Yes	282	Yes	Given	492	Yes	Yes	37	Satisfied	4	Neutral	3	Satisfied	4	Highly satisfied	5	Satisfied	4	Satisfied	4
caregiver	Father	35-39	Male	Female	EPI centre	Yes	Yes	Yes	65	Yes	28	Yes	32	Yes	275	Yes	Given	457	Yes	Yes	2	Satisfied	4	Satisfied	4	Neutral	3	Satisfied	4	Satisfied	4	Neutral	3
caregiver	Father	30-34	Male	Male	EPI centre	Yes	Yes	Yes	48	Yes	28	Yes	35	Yes	282	Yes	Given	456	Yes	Yes	48	Highly satisfied	5	Satisfied	4	Satisfied	4	Satisfied	4	Satisfied	4	Highly satisfied	5
caregiver	Father	20-24	Male	Male	EPI centre	Yes	Yes	Yes	55	Yes	28	Yes	28	Yes	291	Yes	Given	518	Yes	Yes	31	Neutral	3	Neutral	3	Neutral	3	Satisfied	4	Satisfied	4	Neutral	3
caregiver	Mother	20-24	Female	Female	EPI centre	Yes	Yes	Yes	62	Yes	28	Yes	28	Yes	307	Yes	Given	517	Yes	Yes	28	Satisfied	4	Neutral	3	Satisfied	4	Highly satisfied	5	Highly satisfied	5	Satisfied	4
caregiver	Father	30-34	Male	Female	EPI centre	Yes	Yes	Yes	45	Yes	30	Yes	30	Yes	283	Yes	Given	456	Yes	Yes	9	Satisfied	4	Satisfied	4	Neutral	3	Satisfied	4	Satisfied	4	Neutral	3
caregiver	Mother	20-24	Female	Female	EPI centre	Yes	Yes	Yes	55	Yes	28	Yes	28	Yes	325	Yes	Given	461	Yes	Yes	20	Satisfied	4	Neutral	3	Satisfied	4	Satisfied	4	Highly satisfied	5	Satisfied	4
caregiver	Father	20-24	Male	Male	EPI centre	Yes	Yes	Yes	46	Yes	29	Yes	30	Yes	270	Yes	Given	465	Yes	Yes	10	Neutral	3	Neutral	3	Neutral	3	Satisfied	4	Satisfied	4	Satisfied	4
caregiver	Father	25-29	Male	Female	EPI centre	Yes	Yes	Yes	67	Yes	35	Yes	28	Yes	277	Yes	Given	497	Yes	Yes	1	Satisfied	4	Satisfied	4	Satisfied	4	Satisfied	4	Satisfied	4	Satisfied	4
caregiver	Father	25-29	Male	Female	EPI centre	Yes	Yes	Yes	60	Yes	28	Yes	35	Yes	271	Yes	Given	459	Yes	Yes	6	Satisfied	4	Satisfied	4	Satisfied	4	Satisfied	4	Satisfied	4	Satisfied	4
caregiver	Father	25-29	Male	Female	EPI centre	Yes	Yes	Yes	42	Yes	30	Yes	31	Yes	285	Yes	Given	455	Yes	Yes	5	Satisfied	4	Satisfied	4	Satisfied	4	Satisfied	4	Satisfied	4	Satisfied	4
caregiver	Father	35-39	Male	Female	EPI centre	Yes	Yes	Yes	51	Yes	35	Yes	35	Yes	285	Yes	Given	463	Yes	Yes	51	Satisfied	4	Satisfied	4	Satisfied	4	Satisfied	4	Highly satisfied	5	Highly satisfied	5
caregiver	Mother	30-34	Female	Male	EPI centre	Yes	Yes	Yes	61	Yes	28	Yes	28	Yes	271	Yes	Given	481	Yes	Yes	27	Satisfied	4	Satisfied	4	Satisfied	4	Highly satisfied	5	Satisfied	4	Satisfied	4
caregiver	Father	25-29	Male	Female	EPI centre	Yes	Yes	Yes	93	Yes	35	Yes	33	Yes	299	Yes	Given	431	Yes	Yes	30	Satisfied	4	Satisfied	4	Satisfied	4	Satisfied	4	Satisfied	4	Satisfied	4
caregiver	Mother	20-24	Female	Female	House-to-house visit	Yes	Yes	Yes	44	Yes	35	Yes	28	Yes	289	Yes	Given	478	Yes	Yes	16	Satisfied	4	Satisfied	4	Satisfied	4	Satisfied	4	Satisfied	4	Satisfied	4
caregiver	Father	20-24	Male	Male	EPI centre	Yes	Yes	Yes	52	Yes	32	Yes	30	Yes	296	Yes	Given	428	Yes	Yes	52	Satisfied	4	Satisfied	4	Satisfied	4	Satisfied	4	Satisfied	4	Satisfied	4
caregiver	Mother	30-34	Female	Male	EPI centre	Yes	Yes	Yes	48	Yes	28	Yes	35	Yes	275	Yes	Given	475	Yes	Yes	1	Satisfied	4	Satisfied	4	Satisfied	4	Satisfied	4	Satisfied	4	Satisfied	4
caregiver	Father	25-29	Male	Male	EPI centre	Yes	Yes	Yes	57	Yes	30	Yes	30	Yes	299	Yes	Given	483	Yes	Yes	18	Satisfied	4	Satisfied	4	Neutral	3	Satisfied	4	Satisfied	4	Neutral	3
caregiver	Father	20-24	Male	Female	EPI centre	Yes	Yes	Yes	78	Yes	28	Yes	64	Yes	277	Yes	Given	457	Yes	Yes	16	Satisfied	4	Satisfied	4	Neutral	3	Satisfied	4	Satisfied	4	Neutral	3
caregiver	Mother	20-24	Female	Female	EPI centre	Yes	Yes	Yes	68	Yes	28	Yes	28	Yes	285	Yes	Given	467	Yes	Yes	5	Satisfied	4	Satisfied	4	Satisfied	4	Satisfied	4	Satisfied	4	Satisfied	4
caregiver	Mother	20-24	Female	Male	EPI centre	Yes	Yes	Yes	64	Yes	28	Yes	28	Yes	281	Yes	Given	501	Yes	Yes	36	Satisfied	4	Satisfied	4	Satisfied	4	Satisfied	4	Satisfied	4	Satisfied	4
caregiver	Mother	20-24	Female	Female	EPI centre	Yes	Yes	Yes	59	Yes	28	Yes	28	Yes	304	Yes	Given	486	Yes	Yes	24	Satisfied	4	Satisfied	4	Satisfied	4	Satisfied	4	Satisfied	4	Satisfied	4
caregiver	Mother	20-24	Female	Male	EPI centre	Yes	Yes	Yes	58	Yes	31	Yes	105	Yes	278	Yes	Given	475	Yes	Yes	58	Satisfied	4	Satisfied	4	Satisfied	4	Satisfied	4	Satisfied	4	Satisfied	4
caregiver	Mother	30-34	Female	Male	EPI centre	Yes	Yes	Yes	69	Yes	28	Yes	28	Yes	286	Yes	Given	461	Yes	Yes	34	Satisfied	4	Satisfied	4	Satisfied	4	Satisfied	4	Satisfied	4	Satisfied	4
caregiver	Mother	20-24	Female	Female	EPI centre	Yes	Yes	Yes	42	Yes	28	Yes	28	Yes	300	Yes	Given	459	Yes	Yes	42	Satisfied	4	Satisfied	4	Satisfied	4	Satisfied	4	Satisfied	4	Satisfied	4
caregiver	Mother	25-29	Female	Female	EPI centre	Yes	Yes	Yes	69	Yes	28	Yes	28	Yes	279	Yes	Given	396	Yes	Yes	34	Satisfied	4	Satisfied	4	Satisfied	4	Satisfied	4	Satisfied	4	Satisfied	4
caregiver	Mother	20-24	Female	Female	EPI centre	Yes	Yes	Yes	58	Yes	28	Yes	35	Yes	299	Yes	Given	485	Yes	Yes	30	Satisfied	4	Satisfied	4	Satisfied	4	Satisfied	4	Satisfied	4	Satisfied	4
caregiver	Mother	20-24	Female	Female	EPI centre	Yes	Yes	Yes	69	Yes	35	Yes	28	Yes	314	Yes	Given	468	Yes	Yes	41	Satisfied	4	Neutral	3	Satisfied	4	Satisfied	4	Satisfied	4	Satisfied	4
caregiver	Father	40+	Male	Male	EPI centre	Yes	Yes	Yes	43	Yes	33	Yes	33	Yes	302	Yes	Given	456	Yes	Yes	24	Satisfied	4	Satisfied	4	Satisfied	4	Neutral	3	Highly satisfied	5	Satisfied	4
caregiver	Mother	20-24	Female	Male	EPI centre	Yes	Yes	Yes	62	Yes	28	Yes	35	Yes	283	Yes	Given	489	Yes	Yes	11	Satisfied	4	Satisfied	4	Satisfied	4	Satisfied	4	Satisfied	4	Satisfied	4
caregiver	Mother	20-24	Female	Male	EPI centre	Yes	Yes	Yes	59	Yes	28	Yes	35	Yes	339	Yes	Given	458	Yes	Yes	24	Satisfied	4	Neutral	3	Satisfied	4	Satisfied	4	Satisfied	4	Satisfied	4
caregiver	Mother	20-24	Female	Male	EPI centre	Yes	Yes	Yes	48	Yes	28	Yes	35	Yes	328	No	Not given		Yes	Yes	13	Satisfied	4	Satisfied	4	Satisfied	4	Satisfied	4	Satisfied	4	Satisfied	4
caregiver	Mother	40+	Female	Female	EPI centre	Yes	Yes	Yes	67	Yes	28	Yes	35	Yes	284	Yes	Given	466	Yes	Yes	11	Satisfied	4	Satisfied	4	Satisfied	4	Satisfied	4	Satisfied	4	Satisfied	4
caregiver	Father	35-39	Male	Male	House-to-house visit	Yes	Yes	Yes	67	Yes	35	Yes	28	Yes	312	Yes	Given	463	Yes	Yes	18	Highly satisfied	5	Highly satisfied	5	Highly satisfied	5	Highly satisfied	5	Highly satisfied	5	Highly satisfied	5
caregiver	Mother	25-29	Female	Female	EPI centre	Yes	Yes	Yes	49	Yes	28	Yes	39	Yes	308	Yes	Given	483	Yes	Yes	7	Highly satisfied	5	Highly satisfied	5	Highly satisfied	5	Satisfied	4	Highly satisfied	5	Highly satisfied	5
caregiver	Mother	30-34	Female	Male	EPI centre	Yes	Yes	Yes	44	Yes	30	Yes	31	Yes	291	Yes	Given	456	Yes	Yes	32	Highly satisfied	5	Highly satisfied	5	Highly satisfied	5	Highly satisfied	5	Highly satisfied	5	Highly satisfied	5
caregiver	Mother	30-34	Female	Male	EPI centre	Yes	Yes	Yes	49	Yes	31	Yes	29	Yes	353	Yes	Given	473	Yes	Yes	21	Highly satisfied	5	Satisfied	4	Satisfied	4	Satisfied	4	Satisfied	4	Satisfied	4
caregiver	Mother	25-29	Female	Female	EPI centre	Yes	Yes	Yes	51	Yes	38	Yes	35	Yes	369	Yes	Given	458	Yes	Yes	51	Highly satisfied	5	Highly satisfied	5	Highly satisfied	5	Highly satisfied	5	Highly satisfied	5	Highly satisfied	5
caregiver	Mother	20-24	Female	Female	EPI centre	Yes	Yes	Yes	72	Yes	58	Yes	30	Yes	315	Yes	Given	464	Yes	Yes	12	Neutral	3	Neutral	3	Neutral	3	Neutral	3	Satisfied	4	Neutral	3
caregiver	Mother	25-29	Female	Female	EPI centre	Yes	Yes	Yes	46	Yes	36	Yes	33	Yes	278	Yes	Given	482	Yes	Yes	53	Satisfied	4	Satisfied	4	Satisfied	4	Satisfied	4	Satisfied	4	Satisfied	4
caregiver	Mother	20-24	Female	Female	EPI centre	Yes	Yes	Yes	65	Yes	28	Yes	35	Yes	338	Yes	Given	464	Yes	Yes	65	Satisfied	4	Neutral	3	Neutral	3	Satisfied	4	Satisfied	4	Satisfied	4
caregiver	Mother	20-24	Female	Male	EPI centre	Yes	Yes	Yes	70	Yes	28	Yes	63	Yes	280	Yes	Given	476	Yes	Yes	15	Satisfied	4	Neutral	3	Satisfied	4	Highly satisfied	5	Satisfied	4	Satisfied	4
caregiver	Mother	20-24	Female	Male	EPI centre	Yes	Yes	Yes	64	Yes	28	Yes	35	Yes	274	Yes	Given	484	Yes	Yes	4	Satisfied	4	Satisfied	4	Neutral	3	Neutral	3	Satisfied	4	Neutral	3
caregiver	Father	35-39	Male	Female	EPI centre	Yes	Yes	Yes	68	Yes	28	Yes	155	Yes	278	Yes	Given	456	Yes	Yes	68	Satisfied	4	Satisfied	4	Highly satisfied	5	Highly satisfied	5	Satisfied	4	Satisfied	4
caregiver	Mother	30-34	Female	Male	EPI centre	Yes	Yes	Yes	43	Yes	28	Yes	35	Yes	274	Yes	Given	456	Yes	Yes	8	Satisfied	4	Satisfied	4	Neutral	3	Neutral	3	Satisfied	4	Satisfied	4
caregiver	Father	30-34	Male	Female	EPI centre	Yes	Yes	Yes	68	Yes	28	Yes	35	Yes	288	Yes	Given	461	Yes	Yes	6	Satisfied	4	Satisfied	4	Satisfied	4	Satisfied	4	Satisfied	4	Satisfied	4
caregiver	Father	25-29	Male	Female	EPI centre	Yes	Yes	Yes	45	Yes	32	Yes	39	Yes	270	Yes	Given	476	Yes	Yes	45	Satisfied	4	Neutral	3	Highly satisfied	5	Highly satisfied	5	Highly satisfied	5	Satisfied	4
caregiver	Mother	20-24	Female	Male	EPI centre	Yes	Yes	Yes	67	Yes	29	Yes	59	Yes	274	Yes	Given	463	Yes	Yes	67	Satisfied	4	Neutral	3	Satisfied	4	Highly satisfied	5	Highly satisfied	5	Satisfied	4
caregiver	Father	25-29	Male	Male	EPI centre	Yes	Yes	Yes	45	Yes	32	Yes	30	Yes	282	Yes	Given	471	Yes	Yes	10	Satisfied	4	Satisfied	4	Satisfied	4	Satisfied	4	Satisfied	4	Satisfied	4
caregiver	Mother	25-29	Female	Female	EPI centre	Yes	Yes	Yes	67	Yes	28	Yes	29	Yes	274	Yes	Given	456	Yes	Yes	10	Satisfied	4	Satisfied	4	Satisfied	4	Highly satisfied	5	Satisfied	4	Neutral	3
caregiver	Mother	25-29	Female	Male	EPI centre	Yes	Yes	Yes	42	Yes	38	Yes	37	Yes	278	Yes	Given	474	Yes	Yes	19	Highly satisfied	5	Highly satisfied	5	Satisfied	4	Highly satisfied	5	Highly satisfied	5	Highly satisfied	5
caregiver	Mother	20-24	Female	Male	EPI centre	Yes	Yes	Yes	43	Yes	32	Yes	29	Yes	272	Yes	Given	456	Yes	Yes	29	Satisfied	4	Satisfied	4	Satisfied	4	Satisfied	4	Highly satisfied	5	Satisfied	4
caregiver	Mother	20-24	Female	Female	EPI centre	Yes	Yes	Yes	42	Yes	28	Yes	35	Yes	281	Yes	Given	498	Yes	Yes	1	Satisfied	4	Neutral	3	Satisfied	4	Satisfied	4	Satisfied	4	Satisfied	4
caregiver	Mother	25-29	Female	Male	EPI centre	Yes	Yes	Yes	43	Yes	28	Yes	28	Yes	275	Yes	Given	464	Yes	Yes	43	Satisfied	4	Satisfied	4	Satisfied	4	Satisfied	4	Satisfied	4	Satisfied	4
caregiver	Mother	25-29	Female	Female	EPI centre	Yes	Yes	Yes	43	Yes	28	Yes	35	Yes	310	Yes	Given	497	Yes	Yes	9	Satisfied	4	Neutral	3	Satisfied	4	Satisfied	4	Satisfied	4	Satisfied	4
caregiver	Mother	20-24	Female	Female	EPI centre	Yes	Yes	Yes	50	Yes	31	Yes	32	Yes	270	Yes	Given	456	Yes	Yes	6	Satisfied	4	Satisfied	4	Satisfied	4	Satisfied	4	Satisfied	4	Satisfied	4
caregiver	Father	25-29	Male	Male	EPI centre	Yes	Yes	Yes	42	Yes	35	Yes	32	Yes	289	Yes	Given	520	Yes	Yes	2	Satisfied	4	Neutral	3	Satisfied	4	Satisfied	4	Highly satisfied	5	Satisfied	4
caregiver	Father	25-29	Male	Male	EPI centre	Yes	Yes	Yes	45	Yes	30	Yes	31	Yes	288	Yes	Given	461	Yes	Yes	45	Satisfied	4	Satisfied	4	Satisfied	4	Satisfied	4	Highly satisfied	5	Satisfied	4
caregiver	Mother	20-24	Female	Male	EPI centre	Yes	Yes	Yes	43	Yes	37	Yes	66	Yes	286	Yes	Given	455	Yes	Yes	11	Satisfied	4	Satisfied	4	Satisfied	4	Satisfied	4	Highly satisfied	5	Satisfied	4
caregiver	Father	25-29	Male	Female	EPI centre	Yes	Yes	Yes	42	Yes	30	Yes	32	Yes	277	Yes	Given	456	Yes	Yes	18	Satisfied	4	Satisfied	4	Highly satisfied	5	Highly satisfied	5	Highly satisfied	5	Satisfied	4
caregiver	Mother	20-24	Female	Male	EPI centre	Yes	Yes	Yes	43	Yes	30	Yes	31	Yes	277	Yes	Given	456	Yes	Yes	3	Satisfied	4	Neutral	3	Satisfied	4	Highly satisfied	5	Highly satisfied	5	Satisfied	4
caregiver	Mother	25-29	Female	Male	EPI centre	Yes	Yes	Yes	42	Yes	31	Yes	28	Yes	270	Yes	Given	466	Yes	Yes	33	Satisfied	4	Highly satisfied	5	Highly satisfied	5	Highly satisfied	5	Highly satisfied	5	Satisfied	4
caregiver	Mother	20-24	Female	Male	EPI centre	Yes	Yes	Yes	44	Yes	36	Yes	32	Yes	363	Yes	Given	458	Yes	Yes	4	Satisfied	4	Satisfied	4	Satisfied	4	Satisfied	4	Satisfied	4	Satisfied	4
caregiver	Father	20-24	Male	Female	EPI centre	Yes	Yes	Yes	45	Yes	31	Yes	32	Yes	272	Yes	Given	494	Yes	Yes	31	Satisfied	4	Satisfied	4	Satisfied	4	Satisfied	4	Satisfied	4	Satisfied	4
caregiver	Mother	20-24	Female	Male	EPI centre	Yes	Yes	Yes	43	Yes	28	Yes	31	Yes	270	Yes	Given	455	Yes	Yes	43	Satisfied	4	Satisfied	4	Satisfied	4	Satisfied	4	Satisfied	4	Satisfied	4
caregiver	Mother	20-24	Female	Male	House-to-house visit	Yes	Yes	Yes	42	Yes	31	Yes	31	Yes	272	Yes	Given	458	Yes	Yes	11	Satisfied	4	Satisfied	4	Satisfied	4	Satisfied	4	Satisfied	4	Satisfied	4
caregiver	Mother	25-29	Female	Male	EPI centre	Yes	Yes	Yes	42	Yes	31	Yes	46	Yes	270	Yes	Given	455	Yes	Yes	0	Satisfied	4	Satisfied	4	Satisfied	4	Satisfied	4	Satisfied	4	Satisfied	4
caregiver	Mother	25-29	Female	Male	EPI centre	Yes	Yes	Yes	74	Yes	35	Yes	28	Yes	321	Yes	Given	493	Yes	Yes	5	Satisfied	4	Satisfied	4	Satisfied	4	Satisfied	4	Satisfied	4	Satisfied	4
caregiver	Mother	20-24	Female	Male	EPI centre	Yes	Yes	Yes	47	Yes	30	Yes	45	Yes	271	Yes	Given	464	Yes	Yes	10	Satisfied	4	Satisfied	4	Satisfied	4	Satisfied	4	Satisfied	4	Satisfied	4
caregiver	Mother	20-24	Female	Female	EPI centre	Yes	Yes	Yes	91	Yes	91	Yes	31	Yes	273	Yes	Given	460	Yes	Yes	91	Satisfied	4	Satisfied	4	Satisfied	4	Satisfied	4	Satisfied	4	Satisfied	4
caregiver	Mother	20-24	Female	Female	EPI centre	Yes	Yes	Yes	42	Yes	28	Yes	32	Yes	274	Yes	Given	459	Yes	Yes	9	Satisfied	4	Satisfied	4	Satisfied	4	Satisfied	4	Satisfied	4	Satisfied	4
caregiver	Mother	20-24	Female	Male	EPI centre	Yes	Yes	Yes	45	Yes	31	Yes	32	Yes	276	Yes	Given	514	Yes	Yes	11	Highly satisfied	5	Highly satisfied	5	Highly satisfied	5	Highly satisfied	5	Highly satisfied	5	Highly satisfied	5
caregiver	Mother	25-29	Female	Male	EPI centre	Yes	Yes	Yes	65	Yes	31	Yes	30	Yes	272	Yes	Given	458	Yes	Yes	4	Satisfied	4	Satisfied	4	Satisfied	4	Satisfied	4	Satisfied	4	Satisfied	4
caregiver	Mother	20-24	Female	Male	EPI centre	Yes	Yes	Yes	63	Yes	35	Yes	35	Yes	280	Yes	Given	483	Yes	Yes	0	Satisfied	4	Satisfied	4	Satisfied	4	Satisfied	4	Satisfied	4	Satisfied	4
caregiver	Mother	20-24	Female	Female	EPI centre	Yes	Yes	Yes	50	Yes	30	Yes	57	Yes	288	Yes	Given	367	Yes	Yes	27	Satisfied	4	Satisfied	4	Satisfied	4	Satisfied	4	Satisfied	4	Satisfied	4
caregiver	Mother	20-24	Female	Female	EPI centre	Yes	Yes	Yes	43	Yes	31	Yes	41	Yes	278	Yes	Given	395	Yes	Yes	6	Satisfied	4	Satisfied	4	Satisfied	4	Satisfied	4	Satisfied	4	Satisfied	4
caregiver	Mother	20-24	Female	Female	EPI centre	Yes	Yes	Yes	46	Yes	31	Yes	28	Yes	270	Yes	Given	462	Yes	Yes	20	Satisfied	4	Satisfied	4	Satisfied	4	Satisfied	4	Satisfied	4	Satisfied	4
caregiver	Mother	20-24	Female	Female	EPI centre	Yes	Yes	Yes	49	Yes	35	Yes	28	Yes	294	Yes	Given	479	Yes	Yes	51	Satisfied	4	Neutral	3	Satisfied	4	Satisfied	4	Satisfied	4	Satisfied	4
caregiver	Mother	20-24	Female	Male	EPI centre	Yes	Yes	Yes	42	Yes	30	Yes	28	Yes	288	Yes	Given	471	Yes	Yes	14	Satisfied	4	Satisfied	4	Satisfied	4	Satisfied	4	Satisfied	4	Satisfied	4
caregiver	Mother	25-29	Female	Male	EPI centre	Yes	Yes	Yes	47	Yes	31	Yes	28	Yes	294	Yes	Given	473	Yes	Yes	47	Satisfied	4	Satisfied	4	Satisfied	4	Satisfied	4	Satisfied	4	Satisfied	4
caregiver	Mother	30-34	Female	Female	EPI centre	Yes	Yes	Yes	44	Yes	28	Yes	35	Yes	288	Yes	Given	471	Yes	Yes	30	Satisfied	4	Satisfied	4	Satisfied	4	Satisfied	4	Satisfied	4	Satisfied	4
caregiver	Mother	20-24	Female	Male	EPI centre	Yes	Yes	Yes	45	Yes	66	Yes	30	Yes	272	Yes	Given	442	Yes	Yes	10	Satisfied	4	Satisfied	4	Satisfied	4	Satisfied	4	Satisfied	4	Satisfied	4
caregiver	Mother	35-39	Female	Male	EPI centre	Yes	Yes	Yes	56	Yes	28	Yes	56	Yes	294	Yes	Given	479	Yes	Yes	21	Satisfied	4	Satisfied	4	Neutral	3	Satisfied	4	Satisfied	4	Satisfied	4
caregiver	Mother	25-29	Female	Female	EPI centre	Yes	Yes	Yes	42	Yes	35	Yes	28	Yes	305	Yes	Given	459	Yes	Yes	14	Satisfied	4	Satisfied	4	Satisfied	4	Satisfied	4	Satisfied	4	Satisfied	4
caregiver	Mother	20-24	Female	Male	EPI centre	Yes	Yes	Yes	44	Yes	28	Yes	31	Yes	292	Yes	Given	469	Yes	Yes	31	Satisfied	4	Satisfied	4	Satisfied	4	Satisfied	4	Satisfied	4	Satisfied	4
caregiver	Mother	35-39	Female	Female	EPI centre	Yes	Yes	Yes	44	Yes	29	Yes	34	Yes	288	Yes	Given	470	Yes	Yes	44	Satisfied	4	Neutral	3	Satisfied	4	Highly satisfied	5	Satisfied	4	Satisfied	4
caregiver	Mother	25-29	Female	Male	EPI centre	Yes	Yes	Yes	43	Yes	31	Yes	33	Yes	304	Yes	Given	502	Yes	Yes	15	Satisfied	4	Satisfied	4	Satisfied	4	Satisfied	4	Satisfied	4	Neutral	3
caregiver	Mother	25-29	Female	Female	EPI centre	Yes	Yes	Yes	50	Yes	33	Yes	60	Yes	300	Yes	Given	449	Yes	Yes	24	Satisfied	4	Satisfied	4	Satisfied	4	Satisfied	4	Satisfied	4	Satisfied	4
caregiver	Mother	20-24	Female	Male	EPI centre	Yes	Yes	Yes	42	Yes	35	Yes	41	Yes	305	Yes	Given	478	Yes	Yes	7	Highly satisfied	5	Highly satisfied	5	Highly satisfied	5	Highly satisfied	5	Highly satisfied	5	Highly satisfied	5
caregiver	Mother	20-24	Female	Male	EPI centre	Yes	Yes	Yes	63	Yes	28	Yes	28	Yes	273	Yes	Given	455	Yes	Yes	63	Satisfied	4	Neutral	3	Satisfied	4	Highly satisfied	5	Highly satisfied	5	Satisfied	4
caregiver	Mother	20-24	Female	Female	EPI centre	Yes	Yes	Yes	57	Yes	37	Yes	33	Yes	285	Yes	Given	522	Yes	Yes	22	Satisfied	4	Satisfied	4	Satisfied	4	Satisfied	4	Satisfied	4	Satisfied	4
caregiver	Mother	20-24	Female	Female	EPI centre	Yes	Yes	Yes	46	Yes	38	Yes	45	Yes	294	Yes	Given	928	Yes	Yes	10	Satisfied	4	Satisfied	4	Satisfied	4	Satisfied	4	Satisfied	4	Satisfied	4
caregiver	Mother	25-29	Female	Female	EPI centre	Yes	Yes	Yes	42	Yes	36	Yes	30	Yes	271	Yes	Given	458	Yes	Yes	13	Satisfied	4	Satisfied	4	Satisfied	4	Satisfied	4	Satisfied	4	Satisfied	4
caregiver	Mother	40+	Female	Female	EPI centre	Yes	Yes	Yes	43	Yes	35	Yes	31	Yes	274	Yes	Given	465	Yes	Yes	18	Satisfied	4	Satisfied	4	Satisfied	4	Satisfied	4	Satisfied	4	Satisfied	4
caregiver	Mother	20-24	Female	Female	EPI centre	Yes	Yes	Yes	42	Yes	36	Yes	52	Yes	294	Yes	Given	387	Yes	Yes	8	Satisfied	4	Satisfied	4	Satisfied	4	Satisfied	4	Satisfied	4	Satisfied	4
caregiver	Mother	<20	Female	Female	EPI centre	Yes	Yes	Yes	44	Yes	31	Yes	38	Yes	271	Yes	Given	460	Yes	Yes	44	Satisfied	4	Satisfied	4	Satisfied	4	Satisfied	4	Satisfied	4	Satisfied	4
caregiver	Father	30-34	Male	Female	EPI centre	Yes	Yes	Yes	46	Yes	35	Yes	32	Yes	270	Yes	Given	459	Yes	Yes	16	Satisfied	4	Satisfied	4	Satisfied	4	Satisfied	4	Satisfied	4	Satisfied	4
caregiver	Father	25-29	Male	Female	EPI centre	Yes	Yes	Yes	44	Yes	30	Yes	33	Yes	274	Yes	Given	459	Yes	Yes	9	Satisfied	4	Satisfied	4	Satisfied	4	Satisfied	4	Satisfied	4	Highly satisfied	5
caregiver	Father	30-34	Male	Male	EPI centre	Yes	Yes	Yes	42	Yes	31	Yes	32	Yes	296	Yes	Given	400	Yes	Yes	2	Satisfied	4	Satisfied	4	Satisfied	4	Satisfied	4	Satisfied	4	Satisfied	4
caregiver	Father	35-39	Male	Male	EPI centre	Yes	Yes	Yes	44	Yes	36	Yes	38	Yes	271	Yes	Given	406	Yes	Yes	6	Satisfied	4	Satisfied	4	Neutral	3	Satisfied	4	Satisfied	4	Neutral	3

## Sheet: hcp_data
respondent_type	service_length_years	received_epi_e_registration_training	satisfaction_ease_handling_eir_software	satisfaction_ease_handling_eir_software_score	satisfaction_eir_process_easy_to_learn_manage	satisfaction_eir_process_easy_to_learn_manage_score	satisfaction_preference_eir_over_manual_registration	satisfaction_preference_eir_over_manual_registration_score	satisfaction_accessing_immunization_records_using_eir	satisfaction_accessing_immunization_records_using_eir_score	satisfaction_eir_beneficial_for_immunization_service_delivery	satisfaction_eir_beneficial_for_immunization_service_delivery_score
healthcare provider	0-4	Yes	Satisfied	4	Satisfied	4	Highly satisfied	5	Highly satisfied	5	Highly satisfied	5
healthcare provider	25-29	Yes	Highly satisfied	5	Highly satisfied	5	Highly satisfied	5	Highly satisfied	5	Highly satisfied	5
healthcare provider	0-4	Yes	Satisfied	4	Highly satisfied	5	Highly satisfied	5	Highly satisfied	5	Highly satisfied	5
healthcare provider	20-24	Yes	Highly satisfied	5	Highly satisfied	5	Highly satisfied	5	Highly satisfied	5	Highly satisfied	5
healthcare provider	25-29	Yes	Highly satisfied	5	Highly satisfied	5	Highly satisfied	5	Highly satisfied	5	Highly satisfied	5
healthcare provider	25-29	Yes	Highly satisfied	5	Highly satisfied	5	Highly satisfied	5	Highly satisfied	5	Highly satisfied	5
healthcare provider	15-19	Yes	Highly satisfied	5	Highly satisfied	5	Neutral	3	Highly satisfied	5	Highly satisfied	5
healthcare provider	5-9	Yes	Satisfied	4	Neutral	3	Highly satisfied	5	Highly satisfied	5	Highly satisfied	5
healthcare provider	16-20	Yes	Highly satisfied	5	Highly satisfied	5	Satisfied	4	Satisfied	4	Satisfied	4
healthcare provider	11-15	Yes	Highly satisfied	5	Highly satisfied	5	Highly satisfied	5	Highly satisfied	5	Highly satisfied	5
healthcare provider	25-29	Yes	Highly satisfied	5	Highly satisfied	5	Highly satisfied	5	Highly satisfied	5	Satisfied	4
healthcare provider	15-19	Yes	Highly satisfied	5	Highly satisfied	5	Highly satisfied	5	Highly satisfied	5	Highly satisfied	5
healthcare provider	0-4	Yes	Highly satisfied	5	Highly satisfied	5	Highly satisfied	5	Highly satisfied	5	Highly satisfied	5
healthcare provider	0-4	No	Satisfied	4	Highly satisfied	5	Highly satisfied	5	Satisfied	4	Satisfied	4
healthcare provider	25-29	Yes	Highly satisfied	5	Dissatisfied	2	Highly satisfied	5	Highly satisfied	5	Satisfied	4
healthcare provider	25-29	Yes	Highly satisfied	5	Highly satisfied	5	Highly satisfied	5	Highly satisfied	5	Highly satisfied	5

## Sheet: codebook
sheet_name	variable_name	description	coding
caregiver_data	respondent_type	Type of respondent	caregiver
caregiver_data	respondent_relationship	Relationship of caregiver to child	Mother; Father; Grandparent
caregiver_data	respondent_age_group	Caregiver age group	Categorical age group
caregiver_data	respondent_gender	Caregiver gender	Male; Female
caregiver_data	child_gender	Child gender	Male; Female
caregiver_data	registered_within_45_days	Whether child was registered within 45 days of birth	Yes; No
caregiver_data	e_registration_location	Location of electronic registration	EPI centre; Outreach/house-to-house visit
caregiver_data	child_received_any_vaccine	Whether child received any vaccine	Given; Not given
caregiver_data	bcg_vaccine_taken	BCG vaccination status	Given; Not given
caregiver_data	penta1_vaccine_taken	Pentavalent 1 vaccination status	Given; Not given
caregiver_data	gap_dob_to_penta1_days	Interval from date of birth to Pentavalent 1 vaccination, in days	Numeric
caregiver_data	penta2_vaccine_taken	Pentavalent 2 vaccination status	Given; Not given
caregiver_data	gap_penta1_to_penta2_days	Interval from Pentavalent 1 to Pentavalent 2 vaccination, in days	Numeric
caregiver_data	penta3_vaccine_taken	Pentavalent 3 vaccination status	Given; Not given
caregiver_data	gap_penta2_to_penta3_days	Interval from Pentavalent 2 to Pentavalent 3 vaccination, in days	Numeric
caregiver_data	mr1_vaccine_taken	MR-1 vaccination status	Given; Not given
caregiver_data	gap_dob_to_mr1_days	Interval from date of birth to MR-1 vaccination, in days	Numeric
caregiver_data	mr2_vaccine_taken	MR-2 vaccination status	Given; Not given
caregiver_data	mr2_status	MR-2 status	Given; Not given
caregiver_data	gap_dob_to_mr2_days	Interval from date of birth to MR-2 vaccination, in days	Numeric
caregiver_data	epi_card_available	Whether EPI card was available	Yes; No
caregiver_data	e_registration_done	Whether electronic registration was completed	Yes; No
caregiver_data	registration_gap_days	Interval from birth to electronic registration, in days	Numeric
caregiver_data	satisfaction_ease_accessing_eir_supported_services	Caregiver perception: ease of accessing EIR-supported services	1 = not at all satisfied; 2 = dissatisfied; 3 = neutral; 4 = satisfied; 5 = highly satisfied
caregiver_data	satisfaction_ease_accessing_eir_supported_services_score	Caregiver perception: ease of accessing EIR-supported services numeric Likert score (1–5)	1 = not at all satisfied; 2 = dissatisfied; 3 = neutral; 4 = satisfied; 5 = highly satisfied
caregiver_data	satisfaction_sms_reminders_supporting_timely_vaccination	Caregiver perception: SMS reminders supporting timely child vaccination	1 = not at all satisfied; 2 = dissatisfied; 3 = neutral; 4 = satisfied; 5 = highly satisfied
caregiver_data	satisfaction_sms_reminders_supporting_timely_vaccination_score	Caregiver perception: SMS reminders supporting timely child vaccination numeric Likert score (1–5)	1 = not at all satisfied; 2 = dissatisfied; 3 = neutral; 4 = satisfied; 5 = highly satisfied
caregiver_data	satisfaction_preference_eir_over_manual_registration	Perception: preference for using EIR over manual registration	1 = not at all satisfied; 2 = dissatisfied; 3 = neutral; 4 = satisfied; 5 = highly satisfied
caregiver_data	satisfaction_preference_eir_over_manual_registration_score	Perception: preference for using EIR over manual registration numeric Likert score (1–5)	1 = not at all satisfied; 2 = dissatisfied; 3 = neutral; 4 = satisfied; 5 = highly satisfied
caregiver_data	satisfaction_contribution_eir_to_epi_program	Caregiver perception: contribution of EIR to the EPI program	1 = not at all satisfied; 2 = dissatisfied; 3 = neutral; 4 = satisfied; 5 = highly satisfied
caregiver_data	satisfaction_contribution_eir_to_epi_program_score	Caregiver perception: contribution of EIR to the EPI program numeric Likert score (1–5)	1 = not at all satisfied; 2 = dissatisfied; 3 = neutral; 4 = satisfied; 5 = highly satisfied
caregiver_data	satisfaction_electronic_vaccination_certificates	Caregiver perception: provision of electronic vaccination certificates	1 = not at all satisfied; 2 = dissatisfied; 3 = neutral; 4 = satisfied; 5 = highly satisfied
caregiver_data	satisfaction_electronic_vaccination_certificates_score	Caregiver perception: provision of electronic vaccination certificates numeric Likert score (1–5)	1 = not at all satisfied; 2 = dissatisfied; 3 = neutral; 4 = satisfied; 5 = highly satisfied
caregiver_data	satisfaction_suitability_eir_nationwide_implementation	Caregiver perception: suitability of EIR for nationwide implementation	1 = not at all satisfied; 2 = dissatisfied; 3 = neutral; 4 = satisfied; 5 = highly satisfied
caregiver_data	satisfaction_suitability_eir_nationwide_implementation_score	Caregiver perception: suitability of EIR for nationwide implementation numeric Likert score (1–5)	1 = not at all satisfied; 2 = dissatisfied; 3 = neutral; 4 = satisfied; 5 = highly satisfied
hcp_data	respondent_type	Type of respondent	healthcare provider
hcp_data	service_length_years	Length of service, in years (range)	Numeric
hcp_data	received_epi_e_registration_training	Whether provider received EPI e-registration training	Yes; No
hcp_data	satisfaction_ease_handling_eir_software	Healthcare provider perception: ease of handling EIR software	1 = not at all satisfied; 2 = dissatisfied; 3 = neutral; 4 = satisfied; 5 = highly satisfied
hcp_data	satisfaction_ease_handling_eir_software_score	Healthcare provider perception: ease of handling EIR software numeric Likert score (1–5)	1 = not at all satisfied; 2 = dissatisfied; 3 = neutral; 4 = satisfied; 5 = highly satisfied
hcp_data	satisfaction_eir_process_easy_to_learn_manage	Healthcare provider perception: EIR process is easy to learn and manage	1 = not at all satisfied; 2 = dissatisfied; 3 = neutral; 4 = satisfied; 5 = highly satisfied
hcp_data	satisfaction_eir_process_easy_to_learn_manage_score	Healthcare provider perception: EIR process is easy to learn and manage numeric Likert score (1–5)	1 = not at all satisfied; 2 = dissatisfied; 3 = neutral; 4 = satisfied; 5 = highly satisfied
hcp_data	satisfaction_preference_eir_over_manual_registration	Healthcare provider perception: preference for using EIR over manual registration	1 = not at all satisfied; 2 = dissatisfied; 3 = neutral; 4 = satisfied; 5 = highly satisfied
hcp_data	satisfaction_preference_eir_over_manual_registration_score	Healthcare provider perception: preference for using EIR over manual registration numeric Likert score (1–5)	1 = not at all satisfied; 2 = dissatisfied; 3 = neutral; 4 = satisfied; 5 = highly satisfied
hcp_data	satisfaction_accessing_immunization_records_using_eir	Healthcare provider perception: ease of accessing immunization records using EIR	1 = not at all satisfied; 2 = dissatisfied; 3 = neutral; 4 = satisfied; 5 = highly satisfied
hcp_data	satisfaction_accessing_immunization_records_using_eir_score	Healthcare provider perception: ease of accessing immunization records using EIR numeric Likert score (1–5)	1 = not at all satisfied; 2 = dissatisfied; 3 = neutral; 4 = satisfied; 5 = highly satisfied
hcp_data	satisfaction_eir_beneficial_for_immunization_service_delivery	Healthcare provider perception: EIR is beneficial for immunization service delivery	1 = not at all satisfied; 2 = dissatisfied; 3 = neutral; 4 = satisfied; 5 = highly satisfied
hcp_data	satisfaction_eir_beneficial_for_immunization_service_delivery_score	Healthcare provider perception: EIR is beneficial for immunization service delivery numeric Likert score (1–5)	1 = not at all satisfied; 2 = dissatisfied; 3 = neutral; 4 = satisfied; 5 = highly satisfied
CONFIDENTIALITY_NOTE	dataset	Potentially identifying variables and variables not required for reproducing the manuscript findings were removed from the publicly shared dataset. The dataset contains only de-identified quantitative variables. No open-ended responses or personally identifiable information are included.	N/A
